# Supplementary material for: Brain microRNAs among social and solitary bees
Source: R Soc Open Sci. 2020 Jul 8;7(7):200517. doi: 10.1098/rsos.200517 (PMC7428247; doi:10.1098/rsos.200517)
Supplement: Table S5 [file rsos200517supp2.xlsx]

## Sheet: StudiesIncluded
Apis mellifera (Amel)
Study	Reference	DOI	Type	Comparison	Tissue
1	Grozinger et al. 2007	10.1111/j.1365-294X.2007.03545.x	differential expression	queen vs. sterile worker vs. reproductive worker	brain
2	Alaux et al. 2009	doi.org/10.1111/j.1601-183X.2009.00480.x	differential expression	nurse vs. forager	brain
3	Whitfield et al. 2003	10.1126/science.1086807	differential expression	nurse vs. forager	brain
4	Wheeler et al. 2013	10.1111/imb.12043	differential expression	Vg RNAi vs. control	brain
5	Harpur et al. 2014	10.1073/pnas.1315506111	selection	genes under positive selection in Apis mellifera	N/A
6	Woodard et al. 2011	10.1073/pnas.1103457108	selection	genes evolving in highly eusocial lineages	N/A
7	Kapheim et al. 2015	10.1126/science.aaa4788	selection	genes with signatures of positive selection in social lineages	N/A
Bombus impatiens (Bimp)
Study	Reference	DOI	Type	Comparison	Tissue
1	Harpur et al. 2017	10.1093/gbe/evx182	selection	genes under positive selection in Bombus	N/A
2	Woodard et al. 2011	10.1073/pnas.1103457108	selection	genes evolving in highly eusocial lineages	N/A
3	Kapheim et al. 2015	10.1126/science.aaa4788	selection	genes with signatures of positive selection in social lineages	N/A
Bombus terrestris (Bter)
Study	Reference	DOI	Type	Comparison	Tissue
1	Harrison et al. 2015	10.1111/mec.13215	differential expression	queen vs. sterile worker vs. reproductive worker	whole body
2	Marshall et al. 2018	10.1101/517698	differential expression	sterile worker vs. reproductive worker	head
3	Woodard et al. 2011	10.1073/pnas.1103457108	selection	genes evolving in highly eusocial lineages	N/A
4	Kapheim et al. 2015	10.1126/science.aaa4788	selection	genes with signatures of positive selection in social lineages	N/A
Megalopta genalis (Mgen)
Study	Reference	DOI	Type	Comparison	Tissue
1	Jones et al. 2017	10.1098/rspb.2016.2228	differential expression	queen vs. sterile worker vs. reproductive worker	whole body
2	Kapheim et al. unpub		selection	genes with positive or ongoing selection in Megalopta genalis	N/A
3	Woodard et al. 2011	10.1073/pnas.1103457108	selection	genes evolving in highly eusocial lineages	N/A
4	Kapheim et al. 2015	10.1126/science.aaa4788	selection	genes with signatures of positive selection in social lineages	N/A
Megachile rotundata (Mrot)
Study	Reference	DOI	Type	Comparison	Tissue
1	Woodard et al. 2011	10.1073/pnas.1103457108	selection	genes evolving in highly eusocial lineages	N/A
2	Kapheim et al. 2015	10.1126/science.aaa4788	selection	genes with signatures of positive selection in social lineages	N/A
Nomia melanderi (Nmel)
Study	Reference	DOI	Type	Comparison	Tissue
1	Kapheim et al. 2018	doi.org/10.1101/465351	selection	genes under positive selection in Nomia melanderi	N/A
2	Woodard et al. 2011	10.1073/pnas.1103457108	selection	genes evolving in highly eusocial lineages	N/A
3	Kapheim et al. 2015	10.1126/science.aaa4788	selection	genes with signatures of positive selection in social lineages	N/A

## Sheet: ColumnDetails
Column name	Description
STUDY [#] OVERLAP SUMMARY	Numbers of genes in each test of overlap, including representation factor and FDR-corrected p-values for comparisons with multiple tests
[species] universe (for miR targets)	Genes tested as targets for species' specific miRNAs in [species_abbreviation]
Study[#] universe	Genes tested in study indicated
Shared universe	Common genes tested both for miRNA targets and in Study[#]
Study[#]/[species]_miR_targets (multiple columns, before "In Shared Universe")	Gene lists for each study and species' specific miR target genes
Study[#]/[species]_miR_targets (multiple columns, after "In Shared Universe")	Filtered gene lists to include only those tested in both Study[#] and this manuscript
OVERLAP Study[#] [contrast] [species]_miR_targets	Overlapping genes between contrast in noted study and species' specific miR target genes

## Sheet: Amel
STUDY 1 OVERLAP SUMMARY		Amel universe (for miR targets)	Study1 universe	Shared Universe		Study1 Q>W	Study1 W>Q	Study1 RW>W	Study1 W>RW	Study1 Q>RW	Study1 RW>Q	Amel_miR_targets		IN	Study1 Q>W	Study1 W>Q	Study1 RW>W	Study1 W>RW	Study1 Q>RW	Study1 RW>Q	Amel_miR_targets		OVERLAP Study1 Q>W Amel_miR_targets	OVERLAP Study1 W>Q Amel_miR_targets	OVERLAP Study1 RW>W Amel_miR_targets	OVERLAP Study1 W>RW Amel_miR_targets	OVERLAP Study1 Q>RW Amel_miR_targets	OVERLAP Study1 RW>Q Amel_miR_targets		STUDY 2 OVERLAP SUMMARY		Amel universe (for miR targets)	Study2 universe	Shared Universe		Study2 N>F	Study2 F>N	Amel_miR_targets		IN	Study2 N>F	Study2 F>N	Amel_miR_targets		OVERLAP Study2 N>F Amel_miR_targets	OVERLAP Study2 F>N Amel_miR_targets		STUDY 3 OVERLAP SUMMARY
OVERLAP Study1 QvsW, Amel_miR_targets		GB40001	GB40007	GB40007		GB40013	GB40072	GB40134	GB40303	GB40029	GB40072	GB42167		SHARED	GB40013	GB40072	GB40134	GB40303	GB40029	GB40072	GB40012		GB42685	GB40975	GB45101	GB50633	GB42685	GB40975		OVERLAP Study2 NvF, Amel_miR_targets		GB40001	GB40005	GB40005		GB40071	GB40074	GB42167		SHARED	GB40071	GB40074	GB40012		GB42224			OVERLAP Study3 NvF, Amel_miR_targets
Set1: 1265		GB40002	GB40010	GB40010		GB40022	GB40089	GB40283	GB40523	GB40031	GB40089	GB42227		UNIVERSE	GB40022	GB40089	GB40283	GB40523	GB40031	GB40089	GB40504		GB44019	GB41372	GB50048		GB44019	GB41372		Set1: 661		GB40002	GB40007	GB40007		GB40431	GB40120	GB42227		UNIVERSE	GB40089	GB40126	GB40162		GB47767			Set1: 596
Set2: 46		GB40003	GB40012	GB40012		GB40029	GB40092	GB40287	GB40773	GB40092	GB40092	GB42304			GB40029	GB40092	GB40287	GB40773	GB40092	GB40092	GB40975		GB44091	GB42592	GB50672		GB48258	GB42592		Set2: 75		GB40003	GB40010	GB40010		GB40590	GB40126	GB42304			GB40113	GB40134	GB40504		GB50048			Set2: 45
Overlap: 18		GB40004	GB40013	GB40013		GB40031	GB40106	GB40422	GB41247	GB40118	GB40100	GB43675			GB40031	GB40106	GB40422	GB41247	GB40118	GB40100	GB41372		GB44315	GB45101	GB54127		GB48608	GB45101		Overlap: 4		GB40004	GB40012	GB40012		GB40877	GB40134	GB43675			GB40150	GB40205	GB40531		GB55586			Overlap: 14
Total number of genes: 2825		GB40005	GB40022	GB40022		GB40083	GB40222	GB40619	GB41377	GB40134	GB40106	GB44315			GB40083	GB40222	GB40619	GB41377	GB40134	GB40106	GB41464		GB48608	GB47767	GB55378		GB50962	GB47767		Total number of genes: 6508		GB40005	GB40013	GB40013		GB40903	GB40205	GB44315			GB40155	GB40251	GB40975					Total number of genes: 2682
		GB40006	GB40027	GB40027		GB40092	GB40299	GB40670	GB41630	GB40139	GB40159	GB44390			GB40092	GB40299	GB40670	GB41630	GB40139	GB40159	GB42167		GB50962	GB50048			GB53353	GB50048				GB40006	GB40014	GB40014		GB42614	GB40251	GB44390			GB40240	GB40283	GB41282
Representation factor: 0.9		GB40007	GB40028	GB40028		GB40118	GB40341	GB40770	GB41656	GB40141	GB40161	GB47319			GB40118	GB40341	GB40770	GB41656	GB40141	GB40161	GB42224		GB53353	GB51612			GB55378	GB51612		Representation factor: 0.5		GB40007	GB40015	GB40015		GB42708	GB40283	GB47319			GB40265	GB40336	GB41372					Representation factor: 1.4
FDR p=0.484		GB40008	GB40029	GB40029		GB40134	GB40377	GB40838	GB42076	GB40150	GB40222	GB48192			GB40134	GB40377	GB40838	GB42076	GB40150	GB40222	GB42592		GB55378	GB51727			GB55387	GB51727		FDR p=0.164		GB40008	GB40016	GB40016		GB42811	GB40336	GB48192			GB40271	GB40426	GB41464					FDR p=0.158
		GB40009	GB40033	GB40033		GB40139	GB40431	GB41821	GB42210	GB40164	GB40341	GB50425			GB40139	GB40431	GB41821	GB42210	GB40164	GB40341	GB42685			GB53782				GB53782				GB40009	GB40017	GB40017		GB44461	GB40426	GB50425			GB40278	GB40713	GB41724
		GB40010	GB40057	GB40057		GB40141	GB40505	GB41917	GB42246	GB40232	GB40377	GB50586			GB40141	GB40505	GB41917	GB42246	GB40232	GB40377	GB43712			GB54127				GB54127				GB40010	GB40019	GB40019		GB45202	GB40481	GB50586			GB40301	GB40735	GB41734
OVERLAP Study1 Q>W, Amel_miR_targets		GB40011	GB40063	GB40063		GB40150	GB40513	GB42038	GB42865	GB40237	GB40505	GB51612			GB40150	GB40513	GB42038	GB42865	GB40237	GB40505	GB44019									OVERLAP Study2 N>F, Amel_miR_targets		GB40011	GB40020	GB40020		GB45223	GB40514	GB51612			GB40431	GB40746	GB42035					OVERLAP Study3 N>F, Amel_miR_targets
Set1: 682		GB40012	GB40072	GB40072		GB40164	GB40516	GB42039	GB43196	GB40280	GB40513	GB51842			GB40164	GB40516	GB42039	GB43196	GB40280	GB40513	GB44091									Set1: 343		GB40012	GB40021	GB40021		GB45369	GB40713	GB51842			GB40438	GB40747	GB42167					Set1: 377
Set2: 46		GB40013	GB40073	GB40073		GB40232	GB40517	GB42183	GB43416	GB40283	GB40517	GB55755			GB40232	GB40517	GB42183	GB43416	GB40283	GB40517	GB44315									Set2: 75		GB40013	GB40022	GB40022		GB46040	GB40735	GB55755			GB40448	GB40765	GB42224					Set2: 45
Overlap: 8		GB40014	GB40074	GB40074		GB40237	GB40554	GB42942	GB43504	GB40287	GB40554	GB40975			GB40237	GB40554	GB42942	GB43504	GB40287	GB40554	GB45101									Overlap: 4		GB40014	GB40027	GB40027		GB49285	GB40746	GB40975			GB40453	GB40830	GB42227					Overlap: 7
Total number of genes: 2825		GB40015	GB40076	GB40076		GB40267	GB40563	GB43036	GB44996	GB40303	GB40563	GB41706			GB40267	GB40563	GB43036	GB44996	GB40303	GB40563	GB46630									Total number of genes: 6508		GB40015	GB40028	GB40028		GB49584	GB40747	GB41706			GB40541	GB40842	GB42304					Total number of genes: 2682
		GB40016	GB40077	GB40077		GB40280	GB40626	GB43053	GB45518	GB40308	GB40626	GB41734			GB40280	GB40626	GB43053	GB45518	GB40308	GB40626	GB47319											GB40016	GB40030	GB40030		GB50138	GB40754	GB41734			GB40566	GB40866	GB42576
Representation factor: 0.7		GB40017	GB40083	GB40083		GB40281	GB40656	GB43054	GB47513	GB40310	GB40628	GB41947			GB40281	GB40656	GB43054	GB47513	GB40310	GB40628	GB47767									Representation factor: 1.0		GB40017	GB40032	GB40032		GB50534	GB40765	GB41947			GB40580	GB40883	GB42592					Representation factor: 1.1
FDR p=0.484		GB40018	GB40089	GB40089		GB40283	GB40676	GB43180	GB47686	GB40358	GB40656	GB43094			GB40283	GB40676	GB43180	GB47686	GB40358	GB40656	GB48140									FDR p=0.437		GB40018	GB40033	GB40033		GB50709	GB40830	GB43094			GB40778	GB40906	GB42621					FDR p=0.450
		GB40019	GB40092	GB40092		GB40287	GB40700	GB43293	GB48451	GB40444	GB40676	GB43650			GB40287	GB40700	GB43293	GB48451	GB40444	GB40676	GB48229											GB40019	GB40053	GB40053		GB51720	GB40842	GB43650			GB40804	GB40976	GB42685
		GB40020	GB40098	GB40098		GB40308	GB40705	GB43542	GB49152	GB40451	GB40741	GB43712			GB40308	GB40705	GB43542	GB49152	GB40451	GB40741	GB48258											GB40020	GB40057	GB40057		GB51753	GB40863	GB43712			GB40823	GB40997	GB42897
OVERLAP Study1 W>Q, Amel_miR_targets		GB40021	GB40100	GB40100		GB40358	GB40741	GB43643	GB49356	GB40457	GB40762	GB47767			GB40358	GB40741	GB43643	GB49356	GB40457	GB40762	GB48603									OVERLAP Study2 F>N, Amel_miR_targets		GB40021	GB40063	GB40063		GB54789	GB40866	GB47767			GB40857	GB41212	GB43497					OVERLAP Study3 F>N, Amel_miR_targets
Set1: 583		GB40022	GB40106	GB40106		GB40422	GB40762	GB44422	GB49498	GB40479	GB40765	GB48217			GB40422	GB40762	GB44422	GB49498	GB40479	GB40765	GB48608									Set1: 318		GB40022	GB40064	GB40064		GB55231	GB40883	GB48217			GB40903	GB41220	GB43602					Set1: 219
Set2: 46		GB40023	GB40108	GB40108		GB40442	GB40765	GB44482	GB49977	GB40490	GB40773	GB51969			GB40442	GB40765	GB44482	GB49977	GB40490	GB40773	GB48811									Set2: 75		GB40023	GB40067	GB40067		GB55232	GB40906	GB51969			GB40908	GB41283	GB43626					Set2: 45
Overlap: 10		GB40024	GB40109	GB40109		GB40444	GB40773	GB44500	GB50102	GB40514	GB40794	GB52943			GB40444	GB40773	GB44500	GB50102	GB40514	GB40794	GB50048									Overlap: 0		GB40024	GB40071	GB40071		GB55586	GB40913	GB52943			GB40934	GB41332	GB43712					Overlap: 7
Total number of genes: 2825		GB40025	GB40113	GB40113		GB40451	GB40794	GB44726	GB50402	GB40523	GB40885	GB55402			GB40451	GB40794	GB44726	GB50402	GB40523	GB40885	GB50117									Total number of genes: 6508		GB40025	GB40072	GB40072		GB40089	GB40950	GB55402			GB40973	GB41339	GB43857					Total number of genes: 2682
		GB40026	GB40118	GB40118		GB40456	GB40885	GB44791	GB50633	GB40527	GB40901	GB49561			GB40456	GB40885	GB44791	GB50633	GB40527	GB40901	GB50425											GB40026	GB40073	GB40073		GB40113	GB40976	GB49561			GB40980	GB41374	GB44019
Representation factor: 1.1		GB40027	GB40119	GB40119		GB40457	GB40901	GB44798	GB51356	GB40565	GB40908	GB54998			GB40457	GB40901	GB44798	GB51356	GB40565	GB40908	GB50633									Representation factor: 0.0		GB40027	GB40074	GB40074		GB40150	GB40997	GB54998			GB41039	GB41376	GB44091					Representation factor: 1.9
FDR p=0.485		GB40028	GB40129	GB40129		GB40479	GB40908	GB44841	GB51732	GB40608	GB40911	GB43199			GB40479	GB40908	GB44841	GB51732	GB40608	GB40911	GB50672									FDR p=0.069		GB40028	GB40076	GB40076		GB40155	GB41212	GB43199			GB41159	GB41638	GB44204					FDR p=0.158
		GB40029	GB40134	GB40134		GB40490	GB40911	GB44849	GB53034	GB40619	GB40928	GB49846			GB40490	GB40911	GB44849	GB53034	GB40619	GB40928	GB50962											GB40029	GB40077	GB40077		GB40163	GB41220	GB49846			GB41188	GB41662	GB44315
		GB40030	GB40141	GB40141		GB40514	GB40916	GB44963	GB53287	GB40670	GB40932	GB52708			GB40514	GB40916	GB44963	GB53287	GB40670	GB40932	GB51612											GB40030	GB40083	GB40083		GB40164	GB41283	GB52708			GB41262	GB41671	GB44735
OVERLAP Study1 RWvsW, Amel_miR_targets		GB40031	GB40145	GB40145		GB40527	GB40928	GB45062	GB53438	GB40718	GB40973	GB54467			GB40527	GB40928	GB45062	GB53438	GB40718	GB40973	GB51727											GB40031	GB40084	GB40084		GB40240	GB41284	GB54467			GB41397	GB41700	GB45023
Set1: 133		GB40032	GB40150	GB40150		GB40536	GB40932	GB45101	GB54419	GB40746	GB40975	GB41457			GB40536	GB40932	GB45101	GB54419	GB40746	GB40975	GB51749											GB40032	GB40089	GB40089		GB40265	GB41332	GB41457			GB41439	GB41742	GB45101
Set2: 46		GB40033	GB40151	GB40151		GB40565	GB40973	GB45157	GB55704	GB40750	GB40984	GB48604			GB40565	GB40973	GB45157	GB55704	GB40750	GB40984	GB52133											GB40033	GB40091	GB40091		GB40271	GB41339	GB48604			GB41517	GB41779	GB45538
Overlap: 6		GB40034	GB40157	GB40157		GB40598	GB40975	GB45377	GB55751	GB40760	GB41030	GB41503			GB40598	GB40975	GB45377	GB55751	GB40760	GB41030	GB52708											GB40034	GB40092	GB40092		GB40278	GB41374	GB41503			GB41616	GB41803	GB47319
Total number of genes: 2825		GB40035	GB40159	GB40159		GB40608	GB40980	GB45458		GB40770	GB41043	GB48961			GB40608	GB40980	GB45458		GB40770	GB41043	GB52918											GB40035	GB40095	GB40095		GB40301	GB41376	GB48961			GB41659	GB41845	GB47425
		GB40036	GB40169	GB40169		GB40619	GB41030	GB45617		GB40779	GB41094	GB52522			GB40619	GB41030	GB45617		GB40779	GB41094	GB53353											GB40036	GB40098	GB40098		GB40341	GB41383	GB52522			GB41670	GB41867	GB47767
Representation factor: 2.8		GB40037	GB40208	GB40208		GB40670	GB41094	GB45951		GB40794	GB41156	GB40933			GB40670	GB41094	GB45951		GB40794	GB41156	GB53670											GB40037	GB40100	GB40100		GB40438	GB41387	GB40933			GB41841	GB41889	GB48136
FDR p=0.095		GB40038	GB40217	GB40217		GB40711	GB41203	GB46031		GB40809	GB41162	GB41466			GB40711	GB41203	GB46031		GB40809	GB41162	GB53782											GB40038	GB40102	GB40102		GB40445	GB41388	GB41466			GB41922	GB41975	GB48140
		GB40039	GB40226	GB40226		GB40718	GB41224	GB46067		GB40838	GB41165	GB41724			GB40718	GB41224	GB46067		GB40838	GB41165	GB54127											GB40039	GB40106	GB40106		GB40448	GB41638	GB41724			GB42084	GB41983	GB48229
		GB40040	GB40232	GB40232		GB40735	GB41243	GB46211		GB40845	GB41176	GB41728			GB40735	GB41243	GB46211		GB40845	GB41176	GB54467											GB40040	GB40107	GB40107		GB40492	GB41655	GB41728			GB42112	GB42039	GB48258
OVERLAP Study1 RW>W, Amel_miR_targets		GB40041	GB40237	GB40237		GB40746	GB41247	GB46302		GB40857	GB41203	GB41752			GB40746	GB41247	GB46302		GB40857	GB41203	GB54998											GB40041	GB40108	GB40108		GB40539	GB41662	GB41752			GB42142	GB42079	GB48426
Set1: 99		GB40042	GB40238	GB40238		GB40760	GB41372	GB46330		GB40885	GB41224	GB42993			GB40760	GB41372	GB46330		GB40885	GB41224	GB55287											GB40042	GB40109	GB40109		GB40541	GB41671	GB42993			GB42224	GB42263	GB48603
Set2: 46		GB40043	GB40240	GB40240		GB40769	GB41377	GB46526		GB40887	GB41247	GB43019			GB40769	GB41377	GB46526		GB40887	GB41247	GB55378											GB40043	GB40112	GB40112		GB40566	GB41700	GB43019			GB42237	GB42272	GB48604
Overlap: 5		GB40044	GB40259	GB40259		GB40770	GB41378	GB46616		GB40939	GB41253	GB45162			GB40770	GB41378	GB46616		GB40939	GB41253	GB55387											GB40044	GB40113	GB40113		GB40608	GB41742	GB45162			GB42249	GB42296	GB48608
Total number of genes: 2825		GB40045	GB40267	GB40267		GB40779	GB41389	GB47080		GB40941	GB41372	GB46316			GB40779	GB41389	GB47080		GB40941	GB41372	GB55797											GB40045	GB40118	GB40118		GB40655	GB41779	GB46316			GB42260	GB42311	GB48811
		GB40046	GB40278	GB40278		GB40838	GB41399	GB47106		GB41011	GB41378	GB47946			GB40838	GB41399	GB47106		GB41011	GB41378	GB55855											GB40046	GB40119	GB40119		GB40776	GB41803	GB47946			GB42409	GB42365	GB48862
Representation factor: 3.1		GB40047	GB40280	GB40280		GB40845	GB41449	GB47140		GB41065	GB41389	GB48441			GB40845	GB41449	GB47140		GB41065	GB41389												GB40047	GB40126	GB40126		GB40778	GB41845	GB48441			GB42614	GB42411	GB49753
FDR p=0.095		GB40048	GB40282	GB40282		GB40857	GB41516	GB47148		GB41068	GB41449	GB48608			GB40857	GB41516	GB47148		GB41068	GB41449												GB40048	GB40128	GB40128		GB40800	GB41867	GB48608			GB42661	GB42423	GB49799
		GB40049	GB40283	GB40283		GB40868	GB41543	GB47224		GB41192	GB41516	GB49962			GB40868	GB41543	GB47224		GB41192	GB41516												GB40049	GB40134	GB40134		GB40804	GB41889	GB49962			GB42708	GB42478	GB49962
		GB40050	GB40289	GB40289		GB40885	GB41598	GB47768		GB41227	GB41543	GB50426			GB40885	GB41598	GB47768		GB41227	GB41543												GB40050	GB40140	GB40140		GB40823	GB41975	GB50426			GB42728	GB42501	GB50048
OVERLAP Study1 W>RW, Amel_miR_targets		GB40051	GB40299	GB40299		GB40887	GB41628	GB47799		GB41280	GB41598	GB51749			GB40887	GB41628	GB47799		GB41280	GB41598												GB40051	GB40141	GB40141		GB40857	GB41983	GB51749			GB42738	GB42519	GB50425
Set1: 34		GB40052	GB40301	GB40301		GB40939	GB41630	GB47841		GB41283	GB41628	GB53796			GB40939	GB41630	GB47841		GB41283	GB41628												GB40052	GB40142	GB40142		GB40908	GB42000	GB53796			GB42742	GB42651	GB50633
Set2: 46		GB40053	GB40302	GB40302		GB40944	GB41645	GB47904		GB41285	GB41630	GB55194			GB40944	GB41645	GB47904		GB41285	GB41630												GB40053	GB40145	GB40145		GB40973	GB42039	GB55194			GB42785	GB42744	GB50672
Overlap: 1		GB40054	GB40303	GB40303		GB40997	GB41654	GB47977		GB41289	GB41654	GB55248			GB40997	GB41654	GB47977		GB41289	GB41654												GB40054	GB40146	GB40146		GB40980	GB42079	GB55248			GB42793	GB42753	GB50962
Total number of genes: 2825		GB40056	GB40308	GB40308		GB41011	GB41670	GB48840		GB41313	GB41698	GB55287			GB41011	GB41670	GB48840		GB41313	GB41698												GB40056	GB40147	GB40147		GB41034	GB42263	GB55287			GB42809	GB42838	GB51612
		GB40057	GB40310	GB40310		GB41065	GB41671	GB48937		GB41325	GB41700	GB55387			GB41065	GB41671	GB48937		GB41325	GB41700												GB40057	GB40148	GB40148		GB41039	GB42272	GB55387			GB42811	GB42849	GB51727
Representation factor: 1.8		GB40058	GB40312	GB40312		GB41068	GB41710	GB49093		GB41441	GB41710	GB41464			GB41068	GB41710	GB49093		GB41441	GB41710												GB40058	GB40150	GB40150		GB41159	GB42296	GB41464			GB42817	GB42957	GB51749
FDR p=0.484		GB40059	GB40320	GB40320		GB41139	GB41751	GB49124		GB41471	GB41751	GB41853			GB41139	GB41751	GB49124		GB41471	GB41751												GB40059	GB40151	GB40151		GB41188	GB42311	GB41853			GB42840	GB43004	GB52133
		GB40060	GB40343	GB40343		GB41146	GB41756	GB49801		GB41491	GB41797	GB44441			GB41146	GB41756	GB49801		GB41491	GB41797												GB40060	GB40155	GB40155		GB41227	GB42365	GB44441			GB42960	GB43054	GB52708
		GB40061	GB40348	GB40348		GB41150	GB41786	GB49993		GB41602	GB41821	GB45010			GB41150	GB41786	GB49993		GB41602	GB41821												GB40061	GB40157	GB40157		GB41262	GB42411	GB45010			GB42984	GB43112	GB52918
OVERLAP Study1 QvsRW, Amel_miR_targets		GB40063	GB40356	GB40356		GB41207	GB41797	GB50048		GB41608	GB41829	GB45101			GB41207	GB41797	GB50048		GB41608	GB41829												GB40063	GB40158	GB40158		GB41397	GB42423	GB45101			GB42985	GB43123	GB53088
Set1: 1214		GB40064	GB40358	GB40358		GB41227	GB41836	GB50142		GB41653	GB41836	GB45715			GB41227	GB41836	GB50142		GB41653	GB41836												GB40064	GB40159	GB40159		GB41439	GB42476	GB45715			GB43004	GB43168	GB53353
Set2: 46		GB40065	GB40360	GB40360		GB41283	GB41872	GB50179		GB41659	GB41872	GB47764			GB41283	GB41872	GB50179		GB41659	GB41872												GB40065	GB40162	GB40162		GB41517	GB42477	GB47764			GB43084	GB43247	GB53670
Overlap: 18		GB40066	GB40377	GB40377		GB41289	GB41900	GB50236		GB41669	GB41897	GB48258			GB41289	GB41900	GB50236		GB41669	GB41897												GB40066	GB40168	GB40168		GB41533	GB42478	GB48258			GB43111	GB43270	GB53737
Total number of genes: 2825		GB40067	GB40385	GB40385		GB41313	GB41982	GB50344		GB41681	GB41900	GB49753			GB41313	GB41982	GB50344		GB41681	GB41900												GB40067	GB40169	GB40169		GB41581	GB42501	GB49753			GB43114	GB43315	GB54127
		GB40069	GB40387	GB40387		GB41325	GB42016	GB50415		GB41741	GB41908	GB50048			GB41325	GB42016	GB50415		GB41741	GB41908												GB40069	GB40203	GB40203		GB41616	GB42519	GB50048			GB43115	GB43463	GB54467
Representation factor: 0.9		GB40070	GB40405	GB40405		GB41441	GB42031	GB50672		GB41747	GB41942	GB50793			GB41441	GB42031	GB50672		GB41747	GB41942												GB40070	GB40205	GB40205		GB41648	GB42651	GB50793			GB43116	GB43569	GB54998
FDR p=0.484		GB40071	GB40412	GB40412		GB41471	GB42038	GB50800		GB41757	GB41964	GB40960			GB41471	GB42038	GB50800		GB41757	GB41964												GB40071	GB40206	GB40206		GB41659	GB42744	GB40960			GB43165	GB43580	GB55287
		GB40072	GB40414	GB40414		GB41491	GB42139	GB51257		GB41779	GB41982	GB42035			GB41491	GB42139	GB51257		GB41779	GB41982												GB40072	GB40207	GB40207		GB41670	GB42753	GB42035			GB43171	GB43581	GB55378
		GB40073	GB40420	GB40420		GB41602	GB42165	GB51336		GB41808	GB42000	GB48862			GB41602	GB42165	GB51336		GB41808	GB42000												GB40073	GB40208	GB40208		GB41725	GB42828	GB48862			GB43189	GB43742	GB55387
OVERLAP Study1 Q>RW, Amel_miR_targets		GB40074	GB40422	GB40422		GB41608	GB42194	GB51372		GB41811	GB42016	GB42442			GB41608	GB42194	GB51372		GB41811	GB42016												GB40074	GB40217	GB40217		GB41777	GB42838	GB42442			GB43210	GB43772	GB55586
Set1: 595		GB40075	GB40426	GB40426		GB41659	GB42210	GB51787		GB41818	GB42031	GB42547			GB41659	GB42210	GB51787		GB41818	GB42031												GB40075	GB40225	GB40225		GB41780	GB42849	GB42547			GB43304	GB43823	GB55755
Set2: 46		GB40076	GB40427	GB40427		GB41681	GB42246	GB51830		GB41917	GB42038	GB45538			GB41681	GB42246	GB51830		GB41917	GB42038												GB40076	GB40227	GB40227		GB41841	GB42889	GB45538			GB43353	GB43839	GB55797
Overlap: 8		GB40077	GB40431	GB40431		GB41697	GB42249	GB51995		GB41922	GB42138	GB46072			GB41697	GB42249	GB51995		GB41922	GB42138												GB40077	GB40229	GB40229		GB41922	GB42925	GB46072			GB43548	GB43848	GB55798
Total number of genes: 2825		GB40078	GB40434	GB40434		GB41715	GB42260	GB52039		GB41979	GB42139	GB46779			GB41715	GB42260	GB52039		GB41979	GB42139												GB40078	GB40232	GB40232		GB42084	GB42957	GB46779			GB43564	GB43884	GB55855
		GB40079	GB40436	GB40436		GB41741	GB42326	GB52090		GB42019	GB42161	GB48229			GB41741	GB42326	GB52090		GB42019	GB42161												GB40079	GB40234	GB40234		GB42089	GB43004	GB48229			GB43738	GB43953
Representation factor: 0.8		GB40080	GB40439	GB40439		GB41747	GB42334	GB52266		GB42039	GB42165	GB50672			GB41747	GB42334	GB52266		GB42039	GB42165												GB40080	GB40237	GB40237		GB42112	GB43054	GB50672			GB43743	GB44010
FDR p=0.484		GB40081	GB40442	GB40442		GB41757	GB42356	GB52465		GB42076	GB42194	GB52918			GB41757	GB42356	GB52465		GB42076	GB42194												GB40081	GB40238	GB40238		GB42142	GB43093	GB52918			GB43840	GB44056
		GB40082	GB40444	GB40444		GB41779	GB42415	GB53062		GB42110	GB42249	GB53521			GB41779	GB42415	GB53062		GB42110	GB42249												GB40082	GB40239	GB40239		GB42224	GB43112	GB53521			GB43844	GB44084
		GB40083	GB40451	GB40451		GB41793	GB42455	GB53340		GB42172	GB42260	GB53638			GB41793	GB42455	GB53340		GB42172	GB42260												GB40083	GB40240	GB40240		GB42237	GB43123	GB53638			GB43877	GB44225
OVERLAP Study1 RW>Q, Amel_miR_targets		GB40084	GB40452	GB40452		GB41806	GB42527	GB53341		GB42228	GB42326	GB51310			GB41806	GB42527	GB53341		GB42228	GB42326												GB40084	GB40251	GB40251		GB42351	GB43168	GB51310			GB43921	GB44356
Set1: 619		GB40085	GB40454	GB40454		GB41811	GB42541	GB53563		GB42266	GB42332	GB55884			GB41811	GB42541	GB53563		GB42266	GB42332												GB40085	GB40259	GB40259		GB42382	GB43247	GB55884			GB43980	GB44411
Set2: 46		GB40086	GB40456	GB40456		GB41818	GB42567	GB53747		GB42356	GB42334	GB41282			GB41818	GB42567	GB53747		GB42356	GB42334												GB40086	GB40261	GB40261		GB42409	GB43270	GB41282			GB44032	GB44414
Overlap: 10		GB40087	GB40460	GB40460		GB41859	GB42584	GB53798		GB42360	GB42356	GB42621			GB41859	GB42584	GB53798		GB42360	GB42356												GB40087	GB40263	GB40263		GB42540	GB43315	GB42621			GB44064	GB44416
Total number of genes: 2825		GB40088	GB40467	GB40467		GB41917	GB42592	GB53862		GB42378	GB42372	GB43602			GB41917	GB42592	GB53862		GB42378	GB42372												GB40088	GB40265	GB40265		GB42661	GB43463	GB43602			GB44096	GB44455
		GB40089	GB40473	GB40473		GB41979	GB42603	GB54127		GB42385	GB42415	GB44204			GB41979	GB42603	GB54127		GB42385	GB42415												GB40089	GB40267	GB40267		GB42679	GB43554	GB44204			GB44119	GB44469
Representation factor: 1.0		GB40090	GB40478	GB40478		GB42019	GB42652	GB54137		GB42409	GB42455	GB46574			GB42019	GB42652	GB54137		GB42409	GB42455												GB40090	GB40269	GB40269		GB42728	GB43569	GB46574			GB44174	GB44514
FDR p=0.484		GB40091	GB40479	GB40479		GB42024	GB42767	GB54265		GB42422	GB42527	GB47425			GB42024	GB42767	GB54265		GB42422	GB42527												GB40091	GB40270	GB40270		GB42738	GB43580	GB47425			GB44192	GB44557
		GB40092	GB40490	GB40490		GB42038	GB42783	GB54496		GB42482	GB42541	GB48140			GB42038	GB42783	GB54496		GB42482	GB42541												GB40092	GB40271	GB40271		GB42741	GB43581	GB48140			GB44208	GB44580
		GB40093	GB40504	GB40504		GB42039	GB42814	GB54508		GB42496	GB42560	GB48603			GB42039	GB42814	GB54508		GB42496	GB42560												GB40093	GB40274	GB40274		GB42742	GB43728	GB48603			GB44222	GB44585
		GB40094	GB40513	GB40513		GB42110	GB42817	GB54634		GB42571	GB42567	GB49799			GB42110	GB42817	GB54634		GB42571	GB42567												GB40094	GB40278	GB40278		GB42780	GB43734	GB49799			GB44233	GB44634
		GB40095	GB40517	GB40517		GB42141	GB42819	GB54996		GB42591	GB42579	GB52100			GB42141	GB42819	GB54996		GB42591	GB42579												GB40095	GB40280	GB40280		GB42785	GB43742	GB52100			GB44297	GB44640
		GB40096	GB40519	GB40519		GB42172	GB42840	GB55039		GB42604	GB42584	GB53396			GB42172	GB42840	GB55039		GB42604	GB42584												GB40096	GB40282	GB40282		GB42809	GB43772	GB53396			GB44316	GB44659
		GB40097	GB40541	GB40541		GB42183	GB42862	GB55229		GB42608	GB42592	GB54527			GB42183	GB42862	GB55229		GB42608	GB42592												GB40097	GB40283	GB40283		GB42817	GB43784	GB54527			GB44344	GB44660
		GB40098	GB40554	GB40554		GB42201	GB42864	GB55378		GB42652	GB42595	GB55724			GB42201	GB42864	GB55378		GB42652	GB42595												GB40098	GB40284	GB40284		GB42840	GB43823	GB55724			GB44351	GB44774
		GB40100	GB40556	GB40556		GB42252	GB42865	GB55524		GB42663	GB42603	GB51376			GB42252	GB42865	GB55524		GB42663	GB42603												GB40100	GB40289	GB40289		GB42960	GB43839	GB51376			GB44412	GB44841
		GB40101	GB40563	GB40563		GB42266	GB42881	GB55618		GB42675	GB42644	GB40663			GB42266	GB42881	GB55618		GB42675	GB42644												GB40101	GB40296	GB40296		GB42984	GB43847	GB40663			GB44461	GB44925
		GB40102	GB40565	GB40565		GB42312	GB42933	GB55646		GB42685	GB42652	GB40991			GB42312	GB42933	GB55646		GB42685	GB42652												GB40102	GB40299	GB40299		GB42985	GB43848	GB40991			GB44485	GB44944
		GB40103	GB40576	GB40576		GB42360	GB42940	GB55997		GB42728	GB42767	GB44019			GB42360	GB42940	GB55997		GB42728	GB42767												GB40103	GB40301	GB40301		GB43084	GB43884	GB44019			GB44523	GB44967
		GB40104	GB40592	GB40592		GB42378	GB42941			GB42732	GB42783	GB47056			GB42378	GB42941			GB42732	GB42783												GB40104	GB40302	GB40302		GB43111	GB43914	GB47056			GB44533	GB44970
		GB40105	GB40594	GB40594		GB42385	GB42942			GB42770	GB42814	GB48392			GB42385	GB42942			GB42770	GB42814												GB40105	GB40303	GB40303		GB43114	GB43953	GB48392			GB44548	GB44988
		GB40106	GB40596	GB40596		GB42422	GB42984			GB42809	GB42817	GB48394			GB42422	GB42984			GB42809	GB42817												GB40106	GB40304	GB40304		GB43115	GB44010	GB48394			GB44564	GB45040
		GB40107	GB40598	GB40598		GB42482	GB43077			GB42814	GB42819	GB50117			GB42482	GB43077			GB42814	GB42819												GB40107	GB40305	GB40305		GB43116	GB44056	GB50117			GB44626	GB45070
		GB40108	GB40603	GB40603		GB42571	GB43093			GB42871	GB42840	GB50794			GB42571	GB43093			GB42871	GB42840												GB40108	GB40307	GB40307		GB43165	GB44084	GB50794			GB44678	GB45159
		GB40109	GB40619	GB40619		GB42591	GB43103			GB42880	GB42849	GB51905			GB42591	GB43103			GB42880	GB42849												GB40109	GB40308	GB40308		GB43171	GB44158	GB51905			GB44705	GB45248
		GB40110	GB40626	GB40626		GB42604	GB43111			GB42997	GB42864	GB53253			GB42604	GB43111			GB42997	GB42864												GB40110	GB40309	GB40309		GB43189	GB44225	GB53253			GB44723	GB45365
		GB40111	GB40629	GB40629		GB42608	GB43114			GB43004	GB42865	GB55797			GB42608	GB43114			GB43004	GB42865												GB40111	GB40310	GB40310		GB43210	GB44339	GB55797			GB44744	GB45377
		GB40112	GB40648	GB40648		GB42652	GB43119			GB43016	GB42881	GB40532			GB42652	GB43119			GB43016	GB42881												GB40112	GB40312	GB40312		GB43304	GB44356	GB40532			GB44771	GB45400
		GB40113	GB40652	GB40652		GB42663	GB43133			GB43034	GB42941	GB41725			GB42663	GB43133			GB43034	GB42941												GB40113	GB40319	GB40319		GB43353	GB44411	GB41725			GB44772	GB45421
		GB40114	GB40653	GB40653		GB42675	GB43138			GB43036	GB42942	GB47288			GB42675	GB43138			GB43036	GB42942												GB40114	GB40320	GB40320		GB43362	GB44414	GB47288			GB44791	GB45435
		GB40115	GB40656	GB40656		GB42685	GB43195			GB43054	GB42960	GB50544			GB42685	GB43195			GB43054	GB42960												GB40115	GB40336	GB40336		GB43548	GB44416	GB50544			GB44917	GB45437
		GB40116	GB40670	GB40670		GB42728	GB43196			GB43086	GB42976	GB50570			GB42728	GB43196			GB43086	GB42976												GB40116	GB40337	GB40337		GB43564	GB44452	GB50570			GB44935	GB45456
		GB40117	GB40673	GB40673		GB42732	GB43217			GB43112	GB42984	GB50633			GB42732	GB43217			GB43112	GB42984												GB40117	GB40338	GB40338		GB43713	GB44455	GB50633			GB44959	GB45495
		GB40118	GB40678	GB40678		GB42736	GB43234			GB43116	GB43077	GB53469			GB42736	GB43234			GB43116	GB43077												GB40118	GB40340	GB40340		GB43738	GB44469	GB53469			GB44983	GB45565
		GB40119	GB40694	GB40694		GB42770	GB43238			GB43141	GB43080	GB44352			GB42770	GB43238			GB43141	GB43080												GB40119	GB40342	GB40342		GB43743	GB44503	GB44352			GB45114	GB45568
		GB40120	GB40700	GB40700		GB42810	GB43239			GB43168	GB43093	GB46670			GB42810	GB43239			GB43168	GB43093												GB40120	GB40343	GB40343		GB43824	GB44508	GB46670			GB45156	GB45682
		GB40121	GB40703	GB40703		GB42814	GB43242			GB43184	GB43103	GB48508			GB42814	GB43242			GB43184	GB43103												GB40121	GB40348	GB40348		GB43840	GB44514	GB48508			GB45179	GB45696
		GB40122	GB40705	GB40705		GB42871	GB43245			GB43223	GB43105	GB42026			GB42871	GB43245			GB43223	GB43105												GB40122	GB40349	GB40349		GB43844	GB44557	GB42026			GB45202	GB45717
		GB40123	GB40708	GB40708		GB42880	GB43258			GB43226	GB43111	GB43857			GB42880	GB43258			GB43226	GB43111												GB40123	GB40350	GB40350		GB43861	GB44580	GB43857			GB45211	GB45758
		GB40124	GB40711	GB40711		GB42922	GB43266			GB43229	GB43114	GB40162			GB42922	GB43266			GB43229	GB43114												GB40124	GB40356	GB40356		GB43877	GB44585	GB40162			GB45213	GB45777
		GB40125	GB40713	GB40713		GB42936	GB43275			GB43231	GB43119	GB42685			GB42936	GB43275			GB43231	GB43119												GB40125	GB40357	GB40357		GB43921	GB44608	GB42685			GB45223	GB45851
		GB40126	GB40718	GB40718		GB42997	GB43362			GB43236	GB43133	GB44022			GB42997	GB43362			GB43236	GB43133												GB40126	GB40358	GB40358		GB43980	GB44634	GB44022			GB45235	GB45853
		GB40127	GB40735	GB40735		GB43004	GB43375			GB43248	GB43138	GB44735			GB43004	GB43375			GB43248	GB43138												GB40127	GB40359	GB40359		GB44064	GB44640	GB44735			GB45259	GB45876
		GB40128	GB40741	GB40741		GB43016	GB43425			GB43276	GB43203	GB45849			GB43016	GB43425			GB43276	GB43203												GB40128	GB40360	GB40360		GB44096	GB44659	GB45849			GB45340	GB45913
		GB40129	GB40746	GB40746		GB43034	GB43434			GB43280	GB43217	GB45931			GB43034	GB43434			GB43280	GB43217												GB40129	GB40361	GB40361		GB44119	GB44660	GB45931			GB45369	GB45950
		GB40130	GB40747	GB40747		GB43036	GB43455			GB43444	GB43234	GB47781			GB43036	GB43455			GB43444	GB43234												GB40130	GB40362	GB40362		GB44121	GB44683	GB47781			GB45375	GB45973
		GB40131	GB40750	GB40750		GB43053	GB43459			GB43462	GB43238	GB50277			GB43053	GB43459			GB43462	GB43238												GB40131	GB40363	GB40363		GB44174	GB44765	GB50277			GB45382	GB46008
		GB40132	GB40751	GB40751		GB43054	GB43468			GB43467	GB43239	GB51944			GB43054	GB43468			GB43467	GB43239												GB40132	GB40364	GB40364		GB44192	GB44774	GB51944			GB45418	GB46013
		GB40133	GB40759	GB40759		GB43086	GB43543			GB43504	GB43242	GB52048			GB43086	GB43543			GB43504	GB43242												GB40133	GB40365	GB40365		GB44208	GB44841	GB52048			GB45515	GB46022
		GB40134	GB40760	GB40760		GB43112	GB43545			GB43541	GB43245	GB53737			GB43112	GB43545			GB43541	GB43245												GB40134	GB40377	GB40377		GB44222	GB44925	GB53737			GB45624	GB46057
		GB40135	GB40765	GB40765		GB43116	GB43548			GB43572	GB43258	GB53782			GB43116	GB43548			GB43572	GB43258												GB40135	GB40385	GB40385		GB44233	GB44944	GB53782			GB45628	GB46146
		GB40136	GB40766	GB40766		GB43141	GB43551			GB43573	GB43266	GB54179			GB43141	GB43551			GB43573	GB43266												GB40136	GB40386	GB40386		GB44297	GB44967	GB54179			GB45741	GB46169
		GB40137	GB40769	GB40769		GB43160	GB43658			GB43618	GB43275	GB54305			GB43160	GB43658			GB43618	GB43275												GB40137	GB40387	GB40387		GB44316	GB44970	GB54305			GB45760	GB46178
		GB40138	GB40770	GB40770		GB43168	GB43847			GB43708	GB43293	GB43626			GB43168	GB43847			GB43708	GB43293												GB40138	GB40388	GB40388		GB44344	GB44988	GB43626			GB45813	GB46277
		GB40139	GB40773	GB40773		GB43175	GB43851			GB43717	GB43305	GB46630			GB43175	GB43851			GB43717	GB43305												GB40139	GB40391	GB40391		GB44351	GB45040	GB46630			GB45818	GB46300
		GB40140	GB40785	GB40785		GB43180	GB43856			GB43727	GB43362	GB48426			GB43180	GB43856			GB43727	GB43362												GB40140	GB40392	GB40392		GB44412	GB45070	GB48426			GB45850	GB46306
		GB40141	GB40794	GB40794		GB43184	GB43906			GB43731	GB43375	GB51727			GB43184	GB43906			GB43731	GB43375												GB40141	GB40397	GB40397		GB44485	GB45159	GB51727			GB45955	GB46422
		GB40142	GB40796	GB40796		GB43201	GB43909			GB43742	GB43434	GB51766			GB43201	GB43909			GB43742	GB43434												GB40142	GB40398	GB40398		GB44492	GB45248	GB51766			GB46027	GB46569
		GB40143	GB40802	GB40802		GB43205	GB43921			GB43825	GB43449	GB52633			GB43205	GB43921			GB43825	GB43449												GB40143	GB40405	GB40405		GB44523	GB45365	GB52633			GB46040	GB46635
		GB40144	GB40804	GB40804		GB43226	GB43948			GB43868	GB43455	GB53007			GB43226	GB43948			GB43868	GB43455												GB40144	GB40407	GB40407		GB44533	GB45377	GB53007			GB46066	GB46642
		GB40145	GB40805	GB40805		GB43229	GB43950			GB43920	GB43459	GB53088			GB43229	GB43950			GB43920	GB43459												GB40145	GB40409	GB40409		GB44548	GB45400	GB53088			GB46091	GB46697
		GB40146	GB40808	GB40808		GB43231	GB43991			GB43937	GB43468	GB54528			GB43231	GB43991			GB43937	GB43468												GB40146	GB40410	GB40410		GB44564	GB45421	GB54528			GB46145	GB46763
		GB40147	GB40809	GB40809		GB43236	GB44042			GB43938	GB43507	GB55324			GB43236	GB44042			GB43938	GB43507												GB40147	GB40411	GB40411		GB44626	GB45427	GB55324			GB46337	GB46774
		GB40148	GB40816	GB40816		GB43248	GB44049			GB43963	GB43542	GB40504			GB43248	GB44049			GB43963	GB43542												GB40148	GB40412	GB40412		GB44672	GB45435	GB40504			GB46388	GB46902
		GB40149	GB40818	GB40818		GB43276	GB44060			GB43978	GB43545	GB40531			GB43276	GB44060			GB43978	GB43545												GB40149	GB40414	GB40414		GB44678	GB45437	GB40531			GB46653	GB47026
		GB40150	GB40838	GB40838		GB43280	GB44080			GB43999	GB43548	GB41372			GB43280	GB44080			GB43999	GB43548												GB40150	GB40415	GB40415		GB44705	GB45454	GB41372			GB46741	GB47029
		GB40151	GB40845	GB40845		GB43444	GB44093			GB44014	GB43636	GB41460			GB43444	GB44093			GB44014	GB43636												GB40151	GB40420	GB40420		GB44722	GB45456	GB41460			GB46832	GB47049
		GB40153	GB40857	GB40857		GB43462	GB44129			GB44019	GB43658	GB41721			GB43462	GB44129			GB44019	GB43658												GB40153	GB40422	GB40422		GB44723	GB45495	GB41721			GB46853	GB47079
		GB40154	GB40859	GB40859		GB43467	GB44141			GB44039	GB43847	GB42044			GB43467	GB44141			GB44039	GB43847												GB40154	GB40423	GB40423		GB44744	GB45565	GB42044			GB46895	GB47105
		GB40155	GB40865	GB40865		GB43504	GB44174			GB44058	GB43851	GB42069			GB43504	GB44174			GB44058	GB43851												GB40155	GB40425	GB40425		GB44771	GB45568	GB42069			GB46985	GB47136
		GB40156	GB40866	GB40866		GB43541	GB44175			GB44071	GB43855	GB42224			GB43541	GB44175			GB44071	GB43855												GB40156	GB40426	GB40426		GB44772	GB45675	GB42224			GB47007	GB47141
		GB40157	GB40868	GB40868		GB43553	GB44197			GB44104	GB43856	GB42576			GB43553	GB44197			GB44104	GB43856												GB40157	GB40427	GB40427		GB44791	GB45682	GB42576			GB47076	GB47142
		GB40158	GB40871	GB40871		GB43572	GB44295			GB44113	GB43883	GB42592			GB43572	GB44295			GB44113	GB43883												GB40158	GB40428	GB40428		GB44826	GB45696	GB42592			GB47114	GB47180
		GB40159	GB40878	GB40878		GB43573	GB44300			GB44146	GB43906	GB42897			GB43573	GB44300			GB44146	GB43906												GB40159	GB40431	GB40431		GB44983	GB45701	GB42897			GB47140	GB47224
		GB40160	GB40885	GB40885		GB43618	GB44317			GB44175	GB43909	GB43497			GB43618	GB44317			GB44175	GB43909												GB40160	GB40434	GB40434		GB45114	GB45717	GB43497			GB47188	GB47278
		GB40161	GB40887	GB40887		GB43643	GB44330			GB44189	GB43917	GB43749			GB43643	GB44330			GB44189	GB43917												GB40161	GB40436	GB40436		GB45156	GB45758	GB43749			GB47415	GB47414
		GB40162	GB40894	GB40894		GB43697	GB44336			GB44207	GB43921	GB44091			GB43697	GB44336			GB44207	GB43921												GB40162	GB40437	GB40437		GB45179	GB45777	GB44091			GB47458	GB47475
		GB40163	GB40901	GB40901		GB43708	GB44340			GB44225	GB43948	GB47713			GB43708	GB44340			GB44225	GB43948												GB40163	GB40438	GB40438		GB45210	GB45851	GB47713			GB47477	GB47495
		GB40164	GB40906	GB40906		GB43717	GB44347			GB44252	GB43950	GB47774			GB43717	GB44347			GB44252	GB43950												GB40164	GB40439	GB40439		GB45211	GB45853	GB47774			GB47540	GB47503
		GB40165	GB40908	GB40908		GB43727	GB44385			GB44276	GB43991	GB48136			GB43727	GB44385			GB44276	GB43991												GB40165	GB40442	GB40442		GB45213	GB45876	GB48136			GB47565	GB47504
		GB40166	GB40911	GB40911		GB43731	GB44428			GB44331	GB44042	GB48616			GB43731	GB44428			GB44331	GB44042												GB40166	GB40444	GB40444		GB45235	GB45906	GB48616			GB47590	GB47545
		GB40167	GB40916	GB40916		GB43742	GB44515			GB44334	GB44049	GB49924			GB43742	GB44515			GB44334	GB44049												GB40167	GB40446	GB40446		GB45340	GB45909	GB49924			GB47649	GB47588
		GB40168	GB40923	GB40923		GB43868	GB44523			GB44350	GB44079	GB50155			GB43868	GB44523			GB44350	GB44079												GB40168	GB40448	GB40448		GB45375	GB45913	GB50155			GB47669	GB47737
		GB40169	GB40928	GB40928		GB43920	GB44528			GB44396	GB44080	GB50330			GB43920	GB44528			GB44396	GB44080												GB40169	GB40451	GB40451		GB45382	GB45945	GB50330			GB47670	GB47805
		GB40170	GB40932	GB40932		GB43938	GB44568			GB44445	GB44085	GB50792			GB43938	GB44568			GB44445	GB44085												GB40170	GB40452	GB40452		GB45432	GB45950	GB50792			GB47675	GB47847
		GB40171	GB40934	GB40934		GB43963	GB44596			GB44500	GB44093	GB50962			GB43963	GB44596			GB44500	GB44093												GB40171	GB40453	GB40453		GB45515	GB45973	GB50962			GB47723	GB47943
		GB40172	GB40941	GB40941		GB43978	GB44636			GB44503	GB44121	GB53353			GB43978	GB44636			GB44503	GB44121												GB40172	GB40454	GB40454		GB45591	GB46008	GB53353			GB47767	GB48101
		GB40173	GB40944	GB40944		GB43999	GB44648			GB44532	GB44129	GB53356			GB43999	GB44648			GB44532	GB44129												GB40173	GB40456	GB40456		GB45624	GB46013	GB53356			GB47845	GB48105
		GB40174	GB40945	GB40945		GB44014	GB44663			GB44680	GB44141	GB53784			GB44014	GB44663			GB44680	GB44141												GB40174	GB40459	GB40459		GB45628	GB46022	GB53784			GB48022	GB48122
		GB40175	GB40946	GB40946		GB44019	GB44685			GB44725	GB44174	GB54066			GB44019	GB44685			GB44725	GB44174												GB40175	GB40460	GB40460		GB45724	GB46045	GB54066			GB48075	GB48189
		GB40176	GB40967	GB40967		GB44032	GB44718			GB44731	GB44175	GB54394			GB44032	GB44718			GB44731	GB44175												GB40176	GB40461	GB40461		GB45741	GB46057	GB54394			GB48193	GB48215
		GB40177	GB40969	GB40969		GB44039	GB44729			GB44732	GB44197	GB54840			GB44039	GB44729			GB44732	GB44197												GB40177	GB40463	GB40463		GB45760	GB46076	GB54840			GB48241	GB48275
		GB40178	GB40973	GB40973		GB44058	GB44773			GB44739	GB44276	GB55174			GB44058	GB44773			GB44739	GB44276												GB40178	GB40466	GB40466		GB45796	GB46146	GB55174			GB48256	GB48311
		GB40179	GB40975	GB40975		GB44071	GB44777			GB44755	GB44295	GB55378			GB44071	GB44777			GB44755	GB44295												GB40179	GB40467	GB40467		GB45813	GB46169	GB55378			GB48412	GB48344
		GB40180	GB40976	GB40976		GB44091	GB44869			GB44770	GB44300	GB55489			GB44091	GB44869			GB44770	GB44300												GB40180	GB40473	GB40473		GB45818	GB46178	GB55489			GB48435	GB48419
		GB40181	GB40977	GB40977		GB44101	GB44873			GB44824	GB44317	GB55798			GB44101	GB44873			GB44824	GB44317												GB40181	GB40478	GB40478		GB45850	GB46276	GB55798			GB48436	GB48444
		GB40182	GB40980	GB40980		GB44104	GB44917			GB44863	GB44327	GB40012			GB44104	GB44917			GB44863	GB44327												GB40182	GB40479	GB40479		GB45955	GB46277	GB40012			GB48671	GB48462
		GB40183	GB40984	GB40984		GB44113	GB44960			GB44888	GB44330	GB42342			GB44113	GB44960			GB44888	GB44330												GB40183	GB40480	GB40480		GB45972	GB46300	GB42342			GB48768	GB48577
		GB40184	GB40986	GB40986		GB44127	GB44966			GB44963	GB44336	GB42955			GB44127	GB44966			GB44963	GB44336												GB40184	GB40483	GB40483		GB46066	GB46302	GB42955			GB48788	GB48721
		GB40185	GB40996	GB40996		GB44146	GB44996			GB44969	GB44385	GB50070			GB44146	GB44996			GB44969	GB44385												GB40185	GB40489	GB40489		GB46091	GB46306	GB50070			GB48881	GB48905
		GB40186	GB40997	GB40997		GB44175	GB45001			GB44980	GB44428	GB52133			GB44175	GB45001			GB44980	GB44428												GB40186	GB40490	GB40490		GB46145	GB46318	GB52133			GB48940	GB48923
		GB40187	GB40999	GB40999		GB44189	GB45013			GB45044	GB44464	GB53670			GB44189	GB45013			GB45044	GB44464												GB40187	GB40491	GB40491		GB46226	GB46347	GB53670			GB48943	GB48955
		GB40188	GB41003	GB41003		GB44198	GB45029			GB45047	GB44482	GB40002			GB44198	GB45029			GB45047	GB44482												GB40188	GB40496	GB40496		GB46227	GB46408	GB40002			GB49000	GB49040
		GB40189	GB41011	GB41011		GB44202	GB45101			GB45055	GB44515	GB40660			GB44202	GB45101			GB45055	GB44515												GB40189	GB40498	GB40498		GB46230	GB46422	GB40660			GB49033	GB49180
		GB40190	GB41025	GB41025		GB44207	GB45105			GB45099	GB44523	GB41057			GB44207	GB45105			GB45099	GB44523												GB40190	GB40500	GB40500		GB46249	GB46503	GB41057			GB49071	GB49192
		GB40191	GB41027	GB41027		GB44225	GB45152			GB45140	GB44528	GB42127			GB44225	GB45152			GB45140	GB44528												GB40191	GB40504	GB40504		GB46309	GB46569	GB42127			GB49079	GB49284
		GB40192	GB41028	GB41028		GB44315	GB45177			GB45142	GB44544	GB42513			GB44315	GB45177			GB45142	GB44544												GB40192	GB40507	GB40507		GB46337	GB46635	GB42513			GB49111	GB49321
		GB40193	GB41030	GB41030		GB44331	GB45215			GB45150	GB44596	GB42530			GB44331	GB45215			GB45150	GB44596												GB40193	GB40509	GB40509		GB46388	GB46642	GB42530			GB49154	GB49339
		GB40194	GB41043	GB41043		GB44334	GB45235			GB45153	GB44636	GB44563			GB44334	GB45235			GB45153	GB44636												GB40194	GB40510	GB40510		GB46653	GB46697	GB44563			GB49157	GB49475
		GB40195	GB41045	GB41045		GB44396	GB45247			GB45159	GB44648	GB45023			GB44396	GB45247			GB45159	GB44648												GB40195	GB40511	GB40511		GB46741	GB46763	GB45023			GB49189	GB49488
		GB40196	GB41046	GB41046		GB44398	GB45260			GB45181	GB44663	GB46782			GB44398	GB45260			GB45181	GB44663												GB40196	GB40513	GB40513		GB46767	GB46774	GB46782			GB49235	GB49514
		GB40197	GB41063	GB41063		GB44422	GB45287			GB45189	GB44685	GB47366			GB44422	GB45287			GB45189	GB44685												GB40197	GB40515	GB40515		GB46832	GB46902	GB47366			GB49264	GB49518
		GB40198	GB41065	GB41065		GB44431	GB45321			GB45195	GB44690	GB50452			GB44431	GB45321			GB45195	GB44690												GB40198	GB40517	GB40517		GB46853	GB47026	GB50452			GB49275	GB49538
		GB40199	GB41068	GB41068		GB44500	GB45336			GB45225	GB44718	GB50532			GB44500	GB45336			GB45225	GB44718												GB40199	GB40519	GB40519		GB46895	GB47029	GB50532			GB49285	GB49551
		GB40200	GB41069	GB41069		GB44503	GB45375			GB45277	GB44773	GB51216			GB44503	GB45375			GB45277	GB44773												GB40200	GB40531	GB40531		GB46985	GB47049	GB51216			GB49309	GB49552
		GB40201	GB41073	GB41073		GB44532	GB45413			GB45281	GB44777	GB51896			GB44532	GB45413			GB45281	GB44777												GB40201	GB40534	GB40534		GB47046	GB47069	GB51896			GB49382	GB49564
		GB40202	GB41079	GB41079		GB44642	GB45500			GB45285	GB44849	GB54029			GB44642	GB45500			GB45285	GB44849												GB40202	GB40537	GB40537		GB47076	GB47079	GB54029			GB49397	GB49571
		GB40203	GB41094	GB41094		GB44658	GB45518			GB45324	GB44869	GB54127			GB44658	GB45518			GB45324	GB44869												GB40203	GB40538	GB40538		GB47114	GB47105	GB54127			GB49438	GB49650
		GB40204	GB41127	GB41127		GB44680	GB45548			GB45348	GB44873	GB55586			GB44680	GB45548			GB45348	GB44873												GB40204	GB40541	GB40541		GB47140	GB47136	GB55586			GB49476	GB49651
		GB40205	GB41129	GB41129		GB44725	GB45625			GB45427	GB44918	GB55855			GB44725	GB45625			GB45427	GB44918												GB40205	GB40543	GB40543		GB47188	GB47141	GB55855			GB49485	GB49688
		GB40206	GB41134	GB41134		GB44726	GB45640			GB45446	GB44960	GB47313			GB44726	GB45640			GB45446	GB44960												GB40206	GB40545	GB40545		GB47315	GB47142	GB47313			GB49539	GB49714
		GB40207	GB41139	GB41139		GB44731	GB45642			GB45459	GB44966	GB49252			GB44731	GB45642			GB45459	GB44966												GB40207	GB40554	GB40554		GB47342	GB47180	GB49252			GB49568	GB49784
		GB40208	GB41143	GB41143		GB44739	GB45658			GB45469	GB44988	GB51657			GB44739	GB45658			GB45469	GB44988												GB40208	GB40555	GB40555		GB47415	GB47224	GB51657			GB49582	GB49785
		GB40209	GB41146	GB41146		GB44755	GB45679			GB45497	GB44996	GB52558			GB44755	GB45679			GB45497	GB44996												GB40209	GB40556	GB40556		GB47458	GB47278	GB52558			GB49584	GB49801
		GB40210	GB41147	GB41147		GB44798	GB45689			GB45501	GB44998	GB55363			GB44798	GB45689			GB45501	GB44998												GB40210	GB40559	GB40559		GB47477	GB47318	GB55363			GB49605	GB49870
		GB40211	GB41150	GB41150		GB44824	GB45810			GB45564	GB45001	GB40069			GB44824	GB45810			GB45564	GB45001												GB40211	GB40560	GB40560		GB47482	GB47380	GB40069			GB49708	GB50076
		GB40212	GB41152	GB41152		GB44841	GB45911			GB45645	GB45013	GB48811			GB44841	GB45911			GB45645	GB45013												GB40212	GB40561	GB40561		GB47538	GB47382	GB48811			GB49768	GB50091
		GB40213	GB41154	GB41154		GB44863	GB45922			GB45654	GB45029	GB53534			GB44863	GB45922			GB45654	GB45029												GB40213	GB40562	GB40562		GB47540	GB47407	GB53534			GB49837	GB50106
		GB40214	GB41156	GB41156		GB44886	GB45944			GB45673	GB45031				GB44886	GB45944			GB45673	GB45031												GB40214	GB40563	GB40563		GB47565	GB47414				GB49869	GB50136
		GB40216	GB41158	GB41158		GB44888	GB46017			GB45704	GB45101				GB44888	GB46017			GB45704	GB45101												GB40216	GB40564	GB40564		GB47590	GB47475				GB49885	GB50259
		GB40217	GB41164	GB41164		GB44963	GB46039			GB45705	GB45105				GB44963	GB46039			GB45705	GB45105												GB40217	GB40565	GB40565		GB47649	GB47486				GB49936	GB50334
		GB40218	GB41165	GB41165		GB44964	GB46066			GB45706	GB45139				GB44964	GB46066			GB45706	GB45139												GB40218	GB40566	GB40566		GB47669	GB47495				GB49973	GB50365
		GB40219	GB41168	GB41168		GB44969	GB46069			GB45716	GB45156				GB44969	GB46069			GB45716	GB45156												GB40219	GB40567	GB40567		GB47670	GB47503				GB49994	GB50377
		GB40221	GB41169	GB41169		GB44980	GB46091			GB45720	GB45173				GB44980	GB46091			GB45720	GB45173												GB40221	GB40574	GB40574		GB47696	GB47504				GB49999	GB50514
		GB40222	GB41174	GB41174		GB44994	GB46118			GB45741	GB45177				GB44994	GB46118			GB45741	GB45177												GB40222	GB40576	GB40576		GB47723	GB47528				GB50012	GB50526
		GB40223	GB41176	GB41176		GB45020	GB46131			GB45795	GB45235				GB45020	GB46131			GB45795	GB45235												GB40223	GB40577	GB40577		GB47767	GB47545				GB50039	GB50598
		GB40224	GB41179	GB41179		GB45044	GB46145			GB45820	GB45247				GB45044	GB46145			GB45820	GB45247												GB40224	GB40578	GB40578		GB48022	GB47546				GB50048	GB50641
		GB40225	GB41189	GB41189		GB45047	GB46268			GB45935	GB45260				GB45047	GB46268			GB45935	GB45260												GB40225	GB40580	GB40580		GB48075	GB47563				GB50101	GB50730
		GB40226	GB41196	GB41196		GB45055	GB46271			GB45943	GB45287				GB45055	GB46271			GB45943	GB45287												GB40226	GB40589	GB40589		GB48192	GB47588				GB50138	GB50741
		GB40227	GB41203	GB41203		GB45086	GB46333			GB45951	GB45321				GB45086	GB46333			GB45951	GB45321												GB40227	GB40592	GB40592		GB48193	GB47601				GB50156	GB50857
		GB40228	GB41207	GB41207		GB45099	GB46362			GB45972	GB45336				GB45099	GB46362			GB45972	GB45336												GB40228	GB40594	GB40594		GB48241	GB47737				GB50158	GB50871
		GB40229	GB41208	GB41208		GB45142	GB46363			GB46009	GB45375				GB45142	GB46363			GB46009	GB45375												GB40229	GB40596	GB40596		GB48256	GB47781				GB50189	GB50877
		GB40230	GB41231	GB41231		GB45153	GB46365			GB46031	GB45518				GB45153	GB46365			GB46031	GB45518												GB40230	GB40598	GB40598		GB48271	GB47805				GB50206	GB50909
		GB40231	GB41241	GB41241		GB45159	GB46371			GB46035	GB45537				GB45159	GB46371			GB46035	GB45537												GB40231	GB40599	GB40599		GB48412	GB47847				GB50239	GB50965
		GB40232	GB41246	GB41246		GB45181	GB46419			GB46052	GB45548				GB45181	GB46419			GB46052	GB45548												GB40232	GB40600	GB40600		GB48435	GB47934				GB50282	GB51011
		GB40233	GB41259	GB41259		GB45184	GB46423			GB46076	GB45625				GB45184	GB46423			GB46076	GB45625												GB40233	GB40603	GB40603		GB48436	GB47943				GB50415	GB51068
		GB40234	GB41262	GB41262		GB45189	GB46427			GB46214	GB45640				GB45189	GB46427			GB46214	GB45640												GB40234	GB40609	GB40609		GB48671	GB47975				GB50420	GB51125
		GB40237	GB41280	GB41280		GB45195	GB46437			GB46217	GB45642				GB45195	GB46437			GB46217	GB45642												GB40237	GB40610	GB40610		GB48768	GB48041				GB50445	GB51155
		GB40238	GB41283	GB41283		GB45225	GB46448			GB46277	GB45658				GB45225	GB46448			GB46277	GB45658												GB40238	GB40614	GB40614		GB48788	GB48062				GB50497	GB51227
		GB40239	GB41285	GB41285		GB45258	GB46479			GB46340	GB45679				GB45258	GB46479			GB46340	GB45679												GB40239	GB40615	GB40615		GB48881	GB48101				GB50515	GB51303
		GB40240	GB41287	GB41287		GB45263	GB46507			GB46375	GB45689				GB45263	GB46507			GB46375	GB45689												GB40240	GB40616	GB40616		GB48943	GB48105				GB50534	GB51541
		GB40241	GB41288	GB41288		GB45277	GB46513			GB46395	GB45810				GB45277	GB46513			GB46395	GB45810												GB40241	GB40619	GB40619		GB48961	GB48122				GB50553	GB51638
		GB40242	GB41289	GB41289		GB45285	GB46563			GB46420	GB45819				GB45285	GB46563			GB46420	GB45819												GB40242	GB40624	GB40624		GB49000	GB48189				GB50622	GB51655
		GB40243	GB41304	GB41304		GB45292	GB46687			GB46445	GB45922				GB45292	GB46687			GB46445	GB45922												GB40243	GB40626	GB40626		GB49033	GB48201				GB50623	GB51671
		GB40244	GB41332	GB41332		GB45324	GB46720			GB46490	GB45944				GB45324	GB46720			GB46490	GB45944												GB40244	GB40629	GB40629		GB49071	GB48215				GB50627	GB51705
		GB40245	GB41343	GB41343		GB45348	GB46771			GB46492	GB46017				GB45348	GB46771			GB46492	GB46017												GB40245	GB40635	GB40635		GB49079	GB48275				GB50694	GB51728
		GB40246	GB41345	GB41345		GB45415	GB46786			GB46521	GB46039				GB45415	GB46786			GB46521	GB46039												GB40246	GB40648	GB40648		GB49111	GB48311				GB50728	GB51782
		GB40247	GB41358	GB41358		GB45427	GB46832			GB46526	GB46066				GB45427	GB46832			GB46526	GB46066												GB40247	GB40652	GB40652		GB49154	GB48344				GB50756	GB51849
		GB40248	GB41363	GB41363		GB45433	GB46887			GB46533	GB46091				GB45433	GB46887			GB46533	GB46091												GB40248	GB40653	GB40653		GB49157	GB48419				GB50777	GB51884
		GB40249	GB41364	GB41364		GB45458	GB46918			GB46541	GB46118				GB45458	GB46918			GB46541	GB46118												GB40249	GB40654	GB40654		GB49189	GB48444				GB50795	GB51909
		GB40250	GB41366	GB41366		GB45459	GB46962			GB46564	GB46131				GB45459	GB46962			GB46564	GB46131												GB40250	GB40656	GB40656		GB49235	GB48462				GB51088	GB52039
		GB40251	GB41372	GB41372		GB45469	GB47007			GB46565	GB46145				GB45469	GB47007			GB46565	GB46145												GB40251	GB40657	GB40657		GB49275	GB48577				GB51090	GB52056
		GB40252	GB41376	GB41376		GB45489	GB47008			GB46567	GB46147				GB45489	GB47008			GB46567	GB46147												GB40252	GB40670	GB40670		GB49290	GB48653				GB51117	GB52098
		GB40253	GB41378	GB41378		GB45497	GB47039			GB46581	GB46211				GB45497	GB47039			GB46581	GB46211												GB40253	GB40671	GB40671		GB49309	GB48721				GB51188	GB52314
		GB40254	GB41398	GB41398		GB45501	GB47057			GB46605	GB46266				GB45501	GB47057			GB46605	GB46266												GB40254	GB40672	GB40672		GB49382	GB48794				GB51197	GB52322
		GB40255	GB41401	GB41401		GB45534	GB47062			GB46627	GB46268				GB45534	GB47062			GB46627	GB46268												GB40255	GB40673	GB40673		GB49397	GB48833				GB51429	GB52345
		GB40256	GB41413	GB41413		GB45564	GB47091			GB46697	GB46273				GB45564	GB47091			GB46697	GB46273												GB40256	GB40674	GB40674		GB49438	GB48905				GB51479	GB52465
		GB40257	GB41414	GB41414		GB45617	GB47099			GB46739	GB46330				GB45617	GB47099			GB46739	GB46330												GB40257	GB40678	GB40678		GB49440	GB48923				GB51513	GB52524
		GB40258	GB41417	GB41417		GB45624	GB47146			GB46768	GB46333				GB45624	GB47146			GB46768	GB46333												GB40258	GB40681	GB40681		GB49449	GB48938				GB51580	GB52532
		GB40259	GB41423	GB41423		GB45645	GB47179			GB46771	GB46362				GB45645	GB47179			GB46771	GB46362												GB40259	GB40684	GB40684		GB49463	GB48955				GB51607	GB52559
		GB40261	GB41425	GB41425		GB45654	GB47182			GB46772	GB46365				GB45654	GB47182			GB46772	GB46365												GB40261	GB40690	GB40690		GB49476	GB48981				GB51633	GB52560
		GB40262	GB41427	GB41427		GB45673	GB47230			GB46775	GB46371				GB45673	GB47230			GB46775	GB46371												GB40262	GB40691	GB40691		GB49485	GB49040				GB51651	GB52601
		GB40263	GB41428	GB41428		GB45690	GB47258			GB46789	GB46419				GB45690	GB47258			GB46789	GB46419												GB40263	GB40694	GB40694		GB49568	GB49085				GB51655	GB52643
		GB40264	GB41449	GB41449		GB45704	GB47352			GB46873	GB46427				GB45704	GB47352			GB46873	GB46427												GB40264	GB40700	GB40700		GB49582	GB49180				GB51665	GB52660
		GB40265	GB41464	GB41464		GB45705	GB47378			GB47010	GB46437				GB45705	GB47378			GB47010	GB46437												GB40265	GB40701	GB40701		GB49605	GB49192				GB51693	GB52756
		GB40266	GB41469	GB41469		GB45706	GB47418			GB47028	GB46448				GB45706	GB47418			GB47028	GB46448												GB40266	GB40703	GB40703		GB49614	GB49240				GB51720	GB52819
		GB40267	GB41471	GB41471		GB45716	GB47428			GB47049	GB46479				GB45716	GB47428			GB47049	GB46479												GB40267	GB40705	GB40705		GB49627	GB49284				GB51743	GB52955
		GB40268	GB41487	GB41487		GB45720	GB47449			GB47104	GB46513				GB45720	GB47449			GB47104	GB46513												GB40268	GB40706	GB40706		GB49706	GB49321				GB51753	GB53012
		GB40269	GB41491	GB41491		GB45741	GB47457			GB47114	GB46687				GB45741	GB47457			GB47114	GB46687												GB40269	GB40708	GB40708		GB49708	GB49339				GB51764	GB53068
		GB40270	GB41516	GB41516		GB45758	GB47509			GB47136	GB46720				GB45758	GB47509			GB47136	GB46720												GB40270	GB40711	GB40711		GB49728	GB49368				GB51787	GB53138
		GB40271	GB41519	GB41519		GB45795	GB47513			GB47140	GB46736				GB45795	GB47513			GB47140	GB46736												GB40271	GB40713	GB40713		GB49768	GB49475				GB52023	GB53239
		GB40273	GB41521	GB41521		GB45820	GB47517			GB47148	GB46771				GB45820	GB47517			GB47148	GB46771												GB40273	GB40718	GB40718		GB49837	GB49488				GB52109	GB53433
		GB40274	GB41522	GB41522		GB45943	GB47565			GB47183	GB46786				GB45943	GB47565			GB47183	GB46786												GB40274	GB40720	GB40720		GB49869	GB49514				GB52152	GB53619
		GB40275	GB41523	GB41523		GB45951	GB47575			GB47189	GB46832				GB45951	GB47575			GB47189	GB46832												GB40275	GB40723	GB40723		GB49885	GB49518				GB52157	GB53654
		GB40276	GB41543	GB41543		GB46009	GB47593			GB47192	GB46887				GB46009	GB47593			GB47192	GB46887												GB40276	GB40732	GB40732		GB49936	GB49538				GB52347	GB53685
		GB40277	GB41547	GB41547		GB46013	GB47661			GB47248	GB46918				GB46013	GB47661			GB47248	GB46918												GB40277	GB40733	GB40733		GB49973	GB49551				GB52506	GB53696
		GB40278	GB41598	GB41598		GB46031	GB47683			GB47278	GB46983				GB46031	GB47683			GB47278	GB46983												GB40278	GB40734	GB40734		GB49994	GB49552				GB52625	GB53788
		GB40279	GB41602	GB41602		GB46035	GB47686			GB47284	GB47007				GB46035	GB47686			GB47284	GB47007												GB40279	GB40735	GB40735		GB49999	GB49564				GB52656	GB53860
		GB40280	GB41603	GB41603		GB46052	GB47730			GB47322	GB47008				GB46052	GB47730			GB47322	GB47008												GB40280	GB40741	GB40741		GB50012	GB49571				GB52722	GB53865
		GB40281	GB41604	GB41604		GB46061	GB47741			GB47328	GB47039				GB46061	GB47741			GB47328	GB47039												GB40281	GB40744	GB40744		GB50013	GB49650				GB52755	GB53876
		GB40282	GB41606	GB41606		GB46076	GB47767			GB47379	GB47057				GB46076	GB47767			GB47379	GB47057												GB40282	GB40745	GB40745		GB50039	GB49651				GB52792	GB53932
		GB40283	GB41609	GB41609		GB46119	GB47807			GB47431	GB47062				GB46119	GB47807			GB47431	GB47062												GB40283	GB40746	GB40746		GB50048	GB49688				GB52925	GB53974
		GB40284	GB41617	GB41617		GB46146	GB47829			GB47474	GB47091				GB46146	GB47829			GB47474	GB47091												GB40284	GB40747	GB40747		GB50080	GB49714				GB52948	GB54093
		GB40285	GB41625	GB41625		GB46214	GB47839			GB47478	GB47099				GB46214	GB47839			GB47478	GB47099												GB40285	GB40748	GB40748		GB50121	GB49784				GB53002	GB54097
		GB40286	GB41628	GB41628		GB46217	GB47842			GB47495	GB47146				GB46217	GB47842			GB47495	GB47146												GB40286	GB40750	GB40750		GB50156	GB49785				GB53014	GB54137
		GB40287	GB41629	GB41629		GB46277	GB47875			GB47502	GB47230				GB46277	GB47875			GB47502	GB47230												GB40287	GB40751	GB40751		GB50158	GB49801				GB53019	GB54170
		GB40288	GB41634	GB41634		GB46302	GB47881			GB47503	GB47258				GB46302	GB47881			GB47503	GB47258												GB40288	GB40759	GB40759		GB50189	GB49870				GB53046	GB54219
		GB40289	GB41642	GB41642		GB46340	GB47996			GB47553	GB47352				GB46340	GB47996			GB47553	GB47352												GB40289	GB40760	GB40760		GB50206	GB49888				GB53219	GB54246
		GB40290	GB41645	GB41645		GB46375	GB48005			GB47581	GB47378				GB46375	GB48005			GB47581	GB47378												GB40290	GB40764	GB40764		GB50239	GB49942				GB53287	GB54268
		GB40291	GB41646	GB41646		GB46376	GB48055			GB47584	GB47418				GB46376	GB48055			GB47584	GB47418												GB40291	GB40765	GB40765		GB50282	GB49984				GB53375	GB54311
		GB40292	GB41651	GB41651		GB46395	GB48086			GB47589	GB47428				GB46395	GB48086			GB47589	GB47428												GB40292	GB40766	GB40766		GB50415	GB50062				GB53414	GB54315
		GB40293	GB41653	GB41653		GB46420	GB48143			GB47604	GB47449				GB46420	GB48143			GB47604	GB47449												GB40293	GB40767	GB40767		GB50420	GB50068				GB53424	GB54320
		GB40294	GB41654	GB41654		GB46445	GB48163			GB47638	GB47457				GB46445	GB48163			GB47638	GB47457												GB40294	GB40769	GB40769		GB50445	GB50076				GB53456	GB54372
		GB40295	GB41656	GB41656		GB46450	GB48191			GB47655	GB47509				GB46450	GB48191			GB47655	GB47509												GB40295	GB40770	GB40770		GB50497	GB50091				GB53567	GB54480
		GB40296	GB41659	GB41659		GB46521	GB48207			GB47678	GB47513				GB46521	GB48207			GB47678	GB47513												GB40296	GB40771	GB40771		GB50509	GB50106				GB53578	GB54524
		GB40297	GB41665	GB41665		GB46526	GB48237			GB47679	GB47517				GB46526	GB48237			GB47679	GB47517												GB40297	GB40773	GB40773		GB50515	GB50136				GB53582	GB54571
		GB40298	GB41667	GB41667		GB46533	GB48241			GB47736	GB47543				GB46533	GB48241			GB47736	GB47543												GB40298	GB40774	GB40774		GB50615	GB50151				GB53655	GB54611
		GB40299	GB41668	GB41668		GB46541	GB48325			GB47747	GB47565				GB46541	GB48325			GB47747	GB47565												GB40299	GB40775	GB40775		GB50627	GB50230				GB53669	GB54666
		GB40300	GB41669	GB41669		GB46564	GB48375			GB47805	GB47593				GB46564	GB48375			GB47805	GB47593												GB40300	GB40778	GB40778		GB50694	GB50236				GB53672	GB54676
		GB40301	GB41670	GB41670		GB46565	GB48387			GB47815	GB47680				GB46565	GB48387			GB47815	GB47680												GB40301	GB40781	GB40781		GB50728	GB50259				GB53710	GB54684
		GB40302	GB41671	GB41671		GB46567	GB48402			GB47880	GB47683				GB46567	GB48402			GB47880	GB47683												GB40302	GB40782	GB40782		GB50739	GB50334				GB53719	GB54732
		GB40303	GB41672	GB41672		GB46581	GB48451			GB47904	GB47686				GB46581	GB48451			GB47904	GB47686												GB40303	GB40783	GB40783		GB50756	GB50338				GB53750	GB54734
		GB40304	GB41680	GB41680		GB46582	GB48452			GB47939	GB47730				GB46582	GB48452			GB47939	GB47730												GB40304	GB40784	GB40784		GB50777	GB50365				GB53777	GB54809
		GB40305	GB41681	GB41681		GB46616	GB48454			GB47977	GB47741				GB46616	GB48454			GB47977	GB47741												GB40305	GB40785	GB40785		GB50795	GB50377				GB53811	GB54852
		GB40306	GB41688	GB41688		GB46627	GB48487			GB47998	GB47767				GB46627	GB48487			GB47998	GB47767												GB40306	GB40794	GB40794		GB50817	GB50514				GB53886	GB54854
		GB40307	GB41690	GB41690		GB46697	GB48489			GB48027	GB47807				GB46697	GB48489			GB48027	GB47807												GB40307	GB40796	GB40796		GB50824	GB50526				GB53970	GB54949
		GB40308	GB41697	GB41697		GB46739	GB48500			GB48102	GB47841				GB46739	GB48500			GB48102	GB47841												GB40308	GB40797	GB40797		GB50976	GB50572				GB53976	GB54970
		GB40309	GB41698	GB41698		GB46757	GB48626			GB48105	GB47875				GB46757	GB48626			GB48105	GB47875												GB40309	GB40799	GB40799		GB51065	GB50598				GB54130	GB55004
		GB40310	GB41699	GB41699		GB46766	GB48632			GB48111	GB47881				GB46766	GB48632			GB48111	GB47881												GB40310	GB40802	GB40802		GB51072	GB50641				GB54181	GB55006
		GB40311	GB41700	GB41700		GB46771	GB48655			GB48156	GB47996				GB46771	GB48655			GB48156	GB47996												GB40311	GB40804	GB40804		GB51088	GB50662				GB54210	GB55016
		GB40312	GB41701	GB41701		GB46772	GB48670			GB48157	GB48005				GB46772	GB48670			GB48157	GB48005												GB40312	GB40805	GB40805		GB51090	GB50730				GB54283	GB55039
		GB40313	GB41703	GB41703		GB46775	GB48671			GB48195	GB48019				GB46775	GB48671			GB48195	GB48019												GB40313	GB40806	GB40806		GB51117	GB50741				GB54294	GB55203
		GB40314	GB41704	GB41704		GB46873	GB48690			GB48215	GB48034				GB46873	GB48690			GB48215	GB48034												GB40314	GB40807	GB40807		GB51188	GB50831				GB54388	GB55263
		GB40315	GB41710	GB41710		GB47010	GB48698			GB48233	GB48055				GB47010	GB48698			GB48233	GB48055												GB40315	GB40808	GB40808		GB51197	GB50857				GB54511	GB55269
		GB40316	GB41711	GB41711		GB47028	GB48794			GB48236	GB48059				GB47028	GB48794			GB48236	GB48059												GB40316	GB40809	GB40809		GB51261	GB50865				GB54578	GB55400
		GB40317	GB41714	GB41714		GB47049	GB48797			GB48244	GB48086				GB47049	GB48797			GB48244	GB48086												GB40317	GB40816	GB40816		GB51429	GB50871				GB54718	GB55499
		GB40318	GB41715	GB41715		GB47080	GB48829			GB48258	GB48151				GB47080	GB48829			GB48258	GB48151												GB40318	GB40823	GB40823		GB51479	GB50877				GB54798	GB55515
		GB40319	GB41735	GB41735		GB47104	GB48832			GB48308	GB48158				GB47104	GB48832			GB48308	GB48158												GB40319	GB40824	GB40824		GB51499	GB50909				GB54802	GB55516
		GB40320	GB41740	GB41740		GB47107	GB48840			GB48366	GB48163				GB47107	GB48840			GB48366	GB48163												GB40320	GB40830	GB40830		GB51513	GB50965				GB54806	GB55549
		GB40321	GB41747	GB41747		GB47114	GB48846			GB48382	GB48191				GB47114	GB48846			GB48382	GB48191												GB40321	GB40831	GB40831		GB51543	GB51011				GB54817	GB55569
		GB40322	GB41751	GB41751		GB47140	GB48852			GB48385	GB48199				GB47140	GB48852			GB48385	GB48199												GB40322	GB40833	GB40833		GB51550	GB51068				GB54818	GB55736
		GB40323	GB41753	GB41753		GB47148	GB48894			GB48434	GB48207				GB47148	GB48894			GB48434	GB48207												GB40323	GB40837	GB40837		GB51580	GB51079				GB54830	GB55772
		GB40324	GB41754	GB41754		GB47189	GB48904			GB48557	GB48237				GB47189	GB48904			GB48557	GB48237												GB40324	GB40838	GB40838		GB51607	GB51125				GB54923	GB55789
		GB40325	GB41756	GB41756		GB47192	GB48905			GB48573	GB48241				GB47192	GB48905			GB48573	GB48241												GB40325	GB40842	GB40842		GB51633	GB51155				GB54938	GB55791
		GB40326	GB41770	GB41770		GB47202	GB48940			GB48600	GB48325				GB47202	GB48940			GB48600	GB48325												GB40326	GB40843	GB40843		GB51651	GB51227				GB54975	GB55877
		GB40327	GB41773	GB41773		GB47224	GB48960			GB48608	GB48356				GB47224	GB48960			GB48608	GB48356												GB40327	GB40845	GB40845		GB51665	GB51303				GB54978	GB55885
		GB40328	GB41775	GB41775		GB47248	GB48983			GB48669	GB48387				GB47248	GB48983			GB48669	GB48387												GB40328	GB40857	GB40857		GB51743	GB51521				GB54996	GB55897
		GB40329	GB41779	GB41779		GB47278	GB48999			GB48748	GB48402				GB47278	GB48999			GB48748	GB48402												GB40329	GB40858	GB40858		GB52023	GB51539				GB54999	GB55948
		GB40330	GB41781	GB41781		GB47284	GB49004			GB48772	GB48451				GB47284	GB49004			GB48772	GB48451												GB40330	GB40859	GB40859		GB52103	GB51541				GB55007
		GB40331	GB41782	GB41782		GB47322	GB49026			GB48784	GB48452				GB47322	GB49026			GB48784	GB48452												GB40331	GB40861	GB40861		GB52109	GB51638				GB55012
		GB40332	GB41786	GB41786		GB47328	GB49069			GB48790	GB48454				GB47328	GB49069			GB48790	GB48454												GB40332	GB40865	GB40865		GB52152	GB51655				GB55151
		GB40333	GB41792	GB41792		GB47352	GB49131			GB48926	GB48487				GB47352	GB49131			GB48926	GB48487												GB40333	GB40866	GB40866		GB52157	GB51671				GB55162
		GB40334	GB41793	GB41793		GB47379	GB49146			GB48961	GB48489				GB47379	GB49146			GB48961	GB48489												GB40334	GB40867	GB40867		GB52230	GB51691				GB55220
		GB40335	GB41794	GB41794		GB47431	GB49167			GB48974	GB48497				GB47431	GB49167			GB48974	GB48497												GB40335	GB40868	GB40868		GB52347	GB51705				GB55232
		GB40336	GB41796	GB41796		GB47474	GB49180			GB49106	GB48500				GB47474	GB49180			GB49106	GB48500												GB40336	GB40871	GB40871		GB52656	GB51728				GB55317
		GB40337	GB41797	GB41797		GB47495	GB49223			GB49150	GB48632				GB47495	GB49223			GB49150	GB48632												GB40337	GB40874	GB40874		GB52722	GB51775				GB55350
		GB40338	GB41798	GB41798		GB47500	GB49224			GB49152	GB48655				GB47500	GB49224			GB49152	GB48655												GB40338	GB40878	GB40878		GB52755	GB51782				GB55356
		GB40339	GB41803	GB41803		GB47502	GB49239			GB49165	GB48659				GB47502	GB49239			GB49165	GB48659												GB40339	GB40880	GB40880		GB52792	GB51793				GB55403
		GB40340	GB41806	GB41806		GB47503	GB49247			GB49207	GB48670				GB47503	GB49247			GB49207	GB48670												GB40340	GB40881	GB40881		GB53014	GB51849				GB55432
		GB40341	GB41808	GB41808		GB47553	GB49248			GB49227	GB48690				GB47553	GB49248			GB49227	GB48690												GB40341	GB40883	GB40883		GB53019	GB51884				GB55443
		GB40342	GB41811	GB41811		GB47581	GB49259			GB49233	GB48698				GB47581	GB49259			GB49233	GB48698												GB40342	GB40884	GB40884		GB53046	GB51898				GB55501
		GB40343	GB41815	GB41815		GB47584	GB49283			GB49309	GB48829				GB47584	GB49283			GB49309	GB48829												GB40343	GB40885	GB40885		GB53065	GB51909				GB55564
		GB40344	GB41821	GB41821		GB47589	GB49288			GB49311	GB48832				GB47589	GB49288			GB49311	GB48832												GB40344	GB40886	GB40886		GB53119	GB51997				GB55586
		GB40345	GB41822	GB41822		GB47604	GB49320			GB49312	GB48837				GB47604	GB49320			GB49312	GB48837												GB40345	GB40887	GB40887		GB53219	GB52007				GB55598
		GB40346	GB41824	GB41824		GB47638	GB49373			GB49321	GB48840				GB47638	GB49373			GB49321	GB48840												GB40346	GB40888	GB40888		GB53287	GB52039				GB55601
		GB40347	GB41825	GB41825		GB47655	GB49375			GB49347	GB48846				GB47655	GB49375			GB49347	GB48846												GB40347	GB40891	GB40891		GB53375	GB52056				GB55619
		GB40348	GB41829	GB41829		GB47678	GB49407			GB49348	GB48852				GB47678	GB49407			GB49348	GB48852												GB40348	GB40893	GB40893		GB53414	GB52098				GB55648
		GB40349	GB41835	GB41835		GB47679	GB49410			GB49356	GB48894				GB47679	GB49410			GB49356	GB48894												GB40349	GB40894	GB40894		GB53424	GB52104				GB55693
		GB40350	GB41836	GB41836		GB47736	GB49418			GB49397	GB48904				GB47736	GB49418			GB49397	GB48904												GB40350	GB40895	GB40895		GB53456	GB52251				GB55946
		GB40351	GB41839	GB41839		GB47747	GB49425			GB49404	GB48940				GB47747	GB49425			GB49404	GB48940												GB40351	GB40901	GB40901		GB53457	GB52314				GB55994
		GB40352	GB41842	GB41842		GB47768	GB49435			GB49484	GB48960				GB47768	GB49435			GB49484	GB48960												GB40352	GB40903	GB40903		GB53486	GB52322				GB56001
		GB40353	GB41845	GB41845		GB47805	GB49481			GB49497	GB48983				GB47805	GB49481			GB49497	GB48983												GB40353	GB40906	GB40906		GB53491	GB52345				GB56032
		GB40354	GB41846	GB41846		GB47815	GB49498			GB49505	GB48999				GB47815	GB49498			GB49505	GB48999												GB40354	GB40907	GB40907		GB53567	GB52465
		GB40355	GB41847	GB41847		GB47876	GB49504			GB49543	GB49004				GB47876	GB49504			GB49543	GB49004												GB40355	GB40908	GB40908		GB53578	GB52524
		GB40356	GB41848	GB41848		GB47880	GB49511			GB49544	GB49026				GB47880	GB49511			GB49544	GB49026												GB40356	GB40909	GB40909		GB53579	GB52532
		GB40357	GB41855	GB41855		GB47904	GB49534			GB49548	GB49069				GB47904	GB49534			GB49548	GB49069												GB40357	GB40911	GB40911		GB53582	GB52559
		GB40358	GB41859	GB41859		GB47939	GB49535			GB49553	GB49093				GB47939	GB49535			GB49553	GB49093												GB40358	GB40916	GB40916		GB53639	GB52560
		GB40359	GB41862	GB41862		GB47977	GB49549			GB49598	GB49131				GB47977	GB49549			GB49598	GB49131												GB40359	GB40923	GB40923		GB53655	GB52601
		GB40360	GB41863	GB41863		GB47998	GB49570			GB49629	GB49146				GB47998	GB49570			GB49629	GB49146												GB40360	GB40926	GB40926		GB53669	GB52643
		GB40361	GB41867	GB41867		GB48027	GB49590			GB49642	GB49167				GB48027	GB49590			GB49642	GB49167												GB40361	GB40928	GB40928		GB53672	GB52660
		GB40362	GB41872	GB41872		GB48105	GB49601			GB49648	GB49180				GB48105	GB49601			GB49648	GB49180												GB40362	GB40929	GB40929		GB53710	GB52756
		GB40363	GB41882	GB41882		GB48111	GB49640			GB49672	GB49223				GB48111	GB49640			GB49672	GB49223												GB40363	GB40932	GB40932		GB53719	GB52781
		GB40364	GB41886	GB41886		GB48145	GB49726			GB49688	GB49224				GB48145	GB49726			GB49688	GB49224												GB40364	GB40934	GB40934		GB53750	GB52819
		GB40365	GB41889	GB41889		GB48156	GB49738			GB49746	GB49239				GB48156	GB49738			GB49746	GB49239												GB40365	GB40935	GB40935		GB53777	GB52955
		GB40366	GB41895	GB41895		GB48157	GB49769			GB49757	GB49247				GB48157	GB49769			GB49757	GB49247												GB40366	GB40941	GB40941		GB53811	GB53012
		GB40367	GB41898	GB41898		GB48195	GB49806			GB49773	GB49248				GB48195	GB49806			GB49773	GB49248												GB40367	GB40944	GB40944		GB53886	GB53017
		GB40368	GB41901	GB41901		GB48215	GB49853			GB49785	GB49283				GB48215	GB49853			GB49785	GB49283												GB40368	GB40945	GB40945		GB53943	GB53068
		GB40369	GB41904	GB41904		GB48233	GB49949			GB49801	GB49320				GB48233	GB49949			GB49801	GB49320												GB40369	GB40946	GB40946		GB54130	GB53138
		GB40370	GB41908	GB41908		GB48236	GB49960			GB49812	GB49373				GB48236	GB49960			GB49812	GB49373												GB40370	GB40948	GB40948		GB54181	GB53171
		GB40372	GB41912	GB41912		GB48244	GB49966			GB49826	GB49375				GB48244	GB49966			GB49826	GB49375												GB40372	GB40949	GB40949		GB54210	GB53173
		GB40373	GB41922	GB41922		GB48247	GB49977			GB49915	GB49396				GB48247	GB49977			GB49915	GB49396												GB40373	GB40955	GB40955		GB54258	GB53239
		GB40375	GB41942	GB41942		GB48251	GB50048			GB49933	GB49407				GB48251	GB50048			GB49933	GB49407												GB40375	GB40963	GB40963		GB54267	GB53334
		GB40376	GB41946	GB41946		GB48308	GB50090			GB49970	GB49410				GB48308	GB50090			GB49970	GB49410												GB40376	GB40966	GB40966		GB54283	GB53433
		GB40377	GB41979	GB41979		GB48366	GB50142			GB49993	GB49418				GB48366	GB50142			GB49993	GB49418												GB40377	GB40967	GB40967		GB54294	GB53619
		GB40378	GB41980	GB41980		GB48382	GB50150			GB49999	GB49425				GB48382	GB50150			GB49999	GB49425												GB40378	GB40973	GB40973		GB54388	GB53624
		GB40379	GB41982	GB41982		GB48385	GB50159			GB50009	GB49435				GB48385	GB50159			GB50009	GB49435												GB40379	GB40975	GB40975		GB54452	GB53654
		GB40381	GB41983	GB41983		GB48500	GB50192			GB50010	GB49487				GB48500	GB50192			GB50010	GB49487												GB40381	GB40976	GB40976		GB54511	GB53685
		GB40382	GB41985	GB41985		GB48534	GB50247			GB50018	GB49504				GB48534	GB50247			GB50018	GB49504												GB40382	GB40977	GB40977		GB54578	GB53696
		GB40383	GB41988	GB41988		GB48557	GB50262			GB50083	GB49511				GB48557	GB50262			GB50083	GB49511												GB40383	GB40980	GB40980		GB54798	GB53702
		GB40384	GB42014	GB42014		GB48574	GB50301			GB50102	GB49534				GB48574	GB50301			GB50102	GB49534												GB40384	GB40983	GB40983		GB54802	GB53747
		GB40385	GB42016	GB42016		GB48600	GB50373			GB50105	GB49535				GB48600	GB50373			GB50105	GB49535												GB40385	GB40984	GB40984		GB54806	GB53788
		GB40386	GB42021	GB42021		GB48608	GB50397			GB50142	GB49570				GB48608	GB50397			GB50142	GB49570												GB40386	GB40986	GB40986		GB54817	GB53860
		GB40387	GB42024	GB42024		GB48623	GB50409			GB50175	GB49590				GB48623	GB50409			GB50175	GB49590												GB40387	GB40993	GB40993		GB54818	GB53865
		GB40388	GB42031	GB42031		GB48669	GB50411			GB50179	GB49601				GB48669	GB50411			GB50179	GB49601												GB40388	GB40996	GB40996		GB54830	GB53876
		GB40389	GB42032	GB42032		GB48748	GB50455			GB50183	GB49726				GB48748	GB50455			GB50183	GB49726												GB40389	GB40997	GB40997		GB54923	GB53932
		GB40390	GB42038	GB42038		GB48772	GB50516			GB50196	GB49778				GB48772	GB50516			GB50196	GB49778												GB40390	GB40999	GB40999		GB54938	GB53974
		GB40391	GB42039	GB42039		GB48784	GB50587			GB50207	GB49804				GB48784	GB50587			GB50207	GB49804												GB40391	GB41003	GB41003		GB54975	GB54093
		GB40392	GB42043	GB42043		GB48790	GB50626			GB50226	GB49806				GB48790	GB50626			GB50226	GB49806												GB40392	GB41011	GB41011		GB54978	GB54097
		GB40393	GB42057	GB42057		GB48836	GB50640			GB50236	GB49853				GB48836	GB50640			GB50236	GB49853												GB40393	GB41024	GB41024		GB54999	GB54137
		GB40394	GB42064	GB42064		GB48926	GB50690			GB50242	GB49857				GB48926	GB50690			GB50242	GB49857												GB40394	GB41025	GB41025		GB55007	GB54170
		GB40395	GB42076	GB42076		GB48937	GB50699			GB50286	GB49957				GB48937	GB50699			GB50286	GB49957												GB40395	GB41027	GB41027		GB55012	GB54189
		GB40396	GB42085	GB42085		GB48961	GB50718			GB50303	GB49966				GB48961	GB50718			GB50303	GB49966												GB40396	GB41028	GB41028		GB55162	GB54209
		GB40397	GB42110	GB42110		GB48974	GB50832			GB50344	GB50048				GB48974	GB50832			GB50344	GB50048												GB40397	GB41029	GB41029		GB55204	GB54219
		GB40398	GB42138	GB42138		GB49013	GB50857			GB50360	GB50090				GB49013	GB50857			GB50360	GB50090												GB40398	GB41030	GB41030		GB55205	GB54246
		GB40399	GB42139	GB42139		GB49047	GB50906			GB50390	GB50142				GB49047	GB50906			GB50390	GB50142												GB40399	GB41031	GB41031		GB55206	GB54268
		GB40400	GB42140	GB42140		GB49124	GB50929			GB50447	GB50150				GB49124	GB50929			GB50447	GB50150												GB40400	GB41032	GB41032		GB55209	GB54311
		GB40401	GB42141	GB42141		GB49165	GB50941			GB50455	GB50159				GB49165	GB50941			GB50455	GB50159												GB40401	GB41035	GB41035		GB55212	GB54315
		GB40403	GB42143	GB42143		GB49207	GB50942			GB50470	GB50160				GB49207	GB50942			GB50470	GB50160												GB40403	GB41036	GB41036		GB55213	GB54320
		GB40405	GB42145	GB42145		GB49226	GB50945			GB50516	GB50192				GB49226	GB50945			GB50516	GB50192												GB40405	GB41037	GB41037		GB55220	GB54372
		GB40406	GB42147	GB42147		GB49233	GB50949			GB50519	GB50207				GB49233	GB50949			GB50519	GB50207												GB40406	GB41038	GB41038		GB55317	GB54480
		GB40407	GB42150	GB42150		GB49244	GB51002			GB50572	GB50214				GB49244	GB51002			GB50572	GB50214												GB40407	GB41039	GB41039		GB55350	GB54524
		GB40408	GB42152	GB42152		GB49309	GB51014			GB50597	GB50247				GB49309	GB51014			GB50597	GB50247												GB40408	GB41042	GB41042		GB55356	GB54571
		GB40409	GB42155	GB42155		GB49311	GB51045			GB50646	GB50262				GB49311	GB51045			GB50646	GB50262												GB40409	GB41043	GB41043		GB55403	GB54611
		GB40410	GB42161	GB42161		GB49312	GB51048			GB50675	GB50301				GB49312	GB51048			GB50675	GB50301												GB40410	GB41045	GB41045		GB55443	GB54660
		GB40411	GB42167	GB42167		GB49321	GB51050			GB50679	GB50373				GB49321	GB51050			GB50679	GB50373												GB40411	GB41046	GB41046		GB55501	GB54666
		GB40412	GB42169	GB42169		GB49347	GB51071			GB50688	GB50397				GB49347	GB51071			GB50688	GB50397												GB40412	GB41063	GB41063		GB55564	GB54673
		GB40413	GB42172	GB42172		GB49397	GB51072			GB50693	GB50409				GB49397	GB51072			GB50693	GB50409												GB40413	GB41065	GB41065		GB55590	GB54676
		GB40414	GB42175	GB42175		GB49404	GB51088			GB50730	GB50411				GB49404	GB51088			GB50730	GB50411												GB40414	GB41068	GB41068		GB55593	GB54684
		GB40415	GB42183	GB42183		GB49484	GB51110			GB50739	GB50415				GB49484	GB51110			GB50739	GB50415												GB40415	GB41069	GB41069		GB55598	GB54732
		GB40416	GB42184	GB42184		GB49497	GB51190			GB50784	GB50455				GB49497	GB51190			GB50784	GB50455												GB40416	GB41073	GB41073		GB55619	GB54734
		GB40417	GB42188	GB42188		GB49505	GB51264			GB50800	GB50507				GB49505	GB51264			GB50800	GB50507												GB40417	GB41075	GB41075		GB55648	GB54809
		GB40418	GB42192	GB42192		GB49543	GB51284			GB50866	GB50516				GB49543	GB51284			GB50866	GB50516												GB40418	GB41079	GB41079		GB55693	GB54852
		GB40419	GB42194	GB42194		GB49544	GB51287			GB50869	GB50626				GB49544	GB51287			GB50869	GB50626												GB40419	GB41080	GB41080		GB55757	GB54854
		GB40420	GB42195	GB42195		GB49548	GB51325			GB50874	GB50640				GB49548	GB51325			GB50874	GB50640												GB40420	GB41083	GB41083		GB55946	GB54949
		GB40421	GB42196	GB42196		GB49596	GB51333			GB50883	GB50690				GB49596	GB51333			GB50883	GB50690												GB40421	GB41094	GB41094		GB55964	GB54970
		GB40422	GB42200	GB42200		GB49598	GB51356			GB50947	GB50691				GB49598	GB51356			GB50947	GB50691												GB40422	GB41104	GB41104		GB55965	GB55004
		GB40423	GB42201	GB42201		GB49629	GB51490			GB50962	GB50699				GB49629	GB51490			GB50962	GB50699												GB40423	GB41115	GB41115		GB55994	GB55006
		GB40424	GB42202	GB42202		GB49642	GB51578			GB50973	GB50718				GB49642	GB51578			GB50973	GB50718												GB40424	GB41117	GB41117		GB56001	GB55016
		GB40425	GB42207	GB42207		GB49688	GB51612			GB51068	GB50750				GB49688	GB51612			GB51068	GB50750												GB40425	GB41119	GB41119		GB56032	GB55039
		GB40426	GB42216	GB42216		GB49746	GB51615			GB51100	GB50832				GB49746	GB51615			GB51100	GB50832												GB40426	GB41122	GB41122		GB41199	GB55201
		GB40427	GB42220	GB42220		GB49755	GB51622			GB51133	GB50850				GB49755	GB51622			GB51133	GB50850												GB40427	GB41126	GB41126		GB42249	GB55203
		GB40428	GB42224	GB42224		GB49757	GB51628			GB51174	GB50906				GB49757	GB51628			GB51174	GB50906												GB40428	GB41127	GB41127		GB45259	GB55207
		GB40429	GB42233	GB42233		GB49773	GB51657			GB51181	GB50929				GB49773	GB51657			GB51181	GB50929												GB40429	GB41128	GB41128		GB47675	GB55263
		GB40430	GB42241	GB42241		GB49784	GB51668			GB51192	GB50941				GB49784	GB51668			GB51192	GB50941												GB40430	GB41129	GB41129		GB47845	GB55269
		GB40431	GB42249	GB42249		GB49785	GB51700			GB51198	GB50942				GB49785	GB51700			GB51198	GB50942												GB40431	GB41134	GB41134		GB50622	GB55301
		GB40432	GB42252	GB42252		GB49801	GB51701			GB51223	GB50945				GB49801	GB51701			GB51223	GB50945												GB40432	GB41136	GB41136		GB51359	GB55373
		GB40433	GB42260	GB42260		GB49812	GB51727			GB51226	GB50949				GB49812	GB51727			GB51226	GB50949												GB40433	GB41137	GB41137		GB51764	GB55400
		GB40434	GB42264	GB42264		GB49826	GB51732			GB51258	GB51002				GB49826	GB51732			GB51258	GB51002												GB40434	GB41138	GB41138		GB52506	GB55440
		GB40435	GB42266	GB42266		GB49886	GB51748			GB51261	GB51011				GB49886	GB51748			GB51261	GB51011												GB40435	GB41139	GB41139		GB52948	GB55499
		GB40436	GB42268	GB42268		GB49915	GB51751			GB51278	GB51045				GB49915	GB51751			GB51278	GB51045												GB40436	GB41140	GB41140		GB53970	GB55503
		GB40437	GB42271	GB42271		GB49970	GB51764			GB51283	GB51048				GB49970	GB51764			GB51283	GB51048												GB40437	GB41141	GB41141		GB54979	GB55515
		GB40438	GB42295	GB42295		GB49993	GB51827			GB51335	GB51050				GB49993	GB51827			GB51335	GB51050												GB40438	GB41142	GB41142		GB43004	GB55516
		GB40439	GB42297	GB42297		GB49999	GB51849			GB51336	GB51072				GB49999	GB51849			GB51336	GB51072												GB40439	GB41143	GB41143		GB53043	GB55549
		GB40440	GB42300	GB42300		GB50009	GB51930			GB51354	GB51110				GB50009	GB51930			GB51354	GB51110												GB40440	GB41146	GB41146		GB47007	GB55569
		GB40441	GB42312	GB42312		GB50010	GB51937			GB51435	GB51190				GB50010	GB51937			GB51435	GB51190												GB40441	GB41147	GB41147		GB52789	GB55638
		GB40442	GB42318	GB42318		GB50013	GB52023			GB51489	GB51264				GB50013	GB52023			GB51489	GB51264												GB40442	GB41149	GB41149		GB44032	GB55736
		GB40443	GB42319	GB42319		GB50018	GB52044			GB51504	GB51284				GB50018	GB52044			GB51504	GB51284												GB40443	GB41150	GB41150		GB52925	GB55772
		GB40444	GB42323	GB42323		GB50083	GB52048			GB51511	GB51307				GB50083	GB52048			GB51511	GB51307												GB40444	GB41151	GB41151		GB44917	GB55789
		GB40445	GB42326	GB42326		GB50099	GB52063			GB51523	GB51325				GB50099	GB52063			GB51523	GB51325												GB40445	GB41152	GB41152		GB48940	GB55791
		GB40446	GB42332	GB42332		GB50102	GB52077			GB51551	GB51333				GB50102	GB52077			GB51551	GB51333												GB40446	GB41153	GB41153		GB55601	GB55825
		GB40447	GB42334	GB42334		GB50105	GB52172			GB51586	GB51372				GB50105	GB52172			GB51586	GB51372												GB40447	GB41154	GB41154		GB41214	GB55877
		GB40448	GB42352	GB42352		GB50142	GB52211			GB51683	GB51394				GB50142	GB52211			GB51683	GB51394												GB40448	GB41156	GB41156		GB42260	GB55885
		GB40449	GB42354	GB42354		GB50156	GB52261			GB51709	GB51490				GB50156	GB52261			GB51709	GB51490												GB40449	GB41158	GB41158		GB45328	GB55895
		GB40450	GB42355	GB42355		GB50175	GB52360			GB51710	GB51513				GB50175	GB52360			GB51710	GB51513												GB40450	GB41159	GB41159		GB47694	GB55897
		GB40451	GB42356	GB42356		GB50179	GB52395			GB51738	GB51550				GB50179	GB52395			GB51738	GB51550												GB40451	GB41160	GB41160		GB48021	GB55922
		GB40452	GB42360	GB42360		GB50183	GB52422			GB51743	GB51578				GB50183	GB52422			GB51743	GB51578												GB40452	GB41163	GB41163		GB50623	GB55923
		GB40453	GB42365	GB42365		GB50196	GB52492			GB51744	GB51588				GB50196	GB52492			GB51744	GB51588												GB40453	GB41164	GB41164		GB51426	GB55948
		GB40454	GB42372	GB42372		GB50207	GB52510			GB51782	GB51612				GB50207	GB52510			GB51782	GB51612												GB40454	GB41165	GB41165		GB51787	GB55966
		GB40456	GB42374	GB42374		GB50226	GB52595			GB51809	GB51615				GB50226	GB52595			GB51809	GB51615												GB40456	GB41167	GB41167		GB52625	GB55988
		GB40457	GB42375	GB42375		GB50236	GB52596			GB51893	GB51622				GB50236	GB52596			GB51893	GB51622												GB40457	GB41168	GB41168		GB53002
		GB40459	GB42378	GB42378		GB50239	GB52610			GB51912	GB51628				GB50239	GB52610			GB51912	GB51628												GB40459	GB41169	GB41169		GB53976
		GB40460	GB42379	GB42379		GB50242	GB52613			GB51994	GB51657				GB50242	GB52613			GB51994	GB51657												GB40460	GB41171	GB41171		GB54996
		GB40461	GB42384	GB42384		GB50257	GB52639			GB52014	GB51668				GB50257	GB52639			GB52014	GB51668												GB40461	GB41172	GB41172		GB40453
		GB40462	GB42385	GB42385		GB50271	GB52674			GB52025	GB51700				GB50271	GB52674			GB52025	GB51700												GB40462	GB41174	GB41174		GB40580
		GB40463	GB42401	GB42401		GB50286	GB52743			GB52037	GB51727				GB50286	GB52743			GB52037	GB51727												GB40463	GB41175	GB41175		GB40890
		GB40464	GB42409	GB42409		GB50289	GB52759			GB52052	GB51732				GB50289	GB52759			GB52052	GB51732												GB40464	GB41176	GB41176		GB40934
		GB40466	GB42411	GB42411		GB50303	GB52779			GB52073	GB51748				GB50303	GB52779			GB52073	GB51748												GB40466	GB41178	GB41178		GB42871
		GB40467	GB42422	GB42422		GB50344	GB52907			GB52074	GB51751				GB50344	GB52907			GB52074	GB51751												GB40467	GB41179	GB41179		GB42793
		GB40468	GB42448	GB42448		GB50357	GB52925			GB52090	GB51822				GB50357	GB52925			GB52090	GB51822												GB40468	GB41180	GB41180		GB42690
		GB40469	GB42450	GB42450		GB50360	GB52946			GB52092	GB51827				GB50360	GB52946			GB52092	GB51827												GB40469	GB41183	GB41183		GB44654
		GB40470	GB42455	GB42455		GB50390	GB52948			GB52212	GB51849				GB50390	GB52948			GB52212	GB51849												GB40470	GB41187	GB41187		GB44959
		GB40471	GB42482	GB42482		GB50391	GB52953			GB52254	GB51904				GB50391	GB52953			GB52254	GB51904												GB40471	GB41188	GB41188		GB44935
		GB40472	GB42487	GB42487		GB50447	GB52954			GB52256	GB51937				GB50447	GB52954			GB52256	GB51937												GB40472	GB41189	GB41189		GB45418
		GB40473	GB42489	GB42489		GB50455	GB52975			GB52324	GB52023				GB50455	GB52975			GB52324	GB52023												GB40473	GB41191	GB41191		GB46027
		GB40474	GB42494	GB42494		GB50470	GB52979			GB52340	GB52044				GB50470	GB52979			GB52340	GB52044												GB40474	GB41193	GB41193		GB49264
		GB40475	GB42496	GB42496		GB50516	GB52994			GB52352	GB52048				GB50516	GB52994			GB52352	GB52048												GB40475	GB41196	GB41196		GB49539
		GB40477	GB42500	GB42500		GB50519	GB52995			GB52373	GB52063				GB50519	GB52995			GB52373	GB52063												GB40477	GB41198	GB41198		GB50101
		GB40478	GB42501	GB42501		GB50537	GB53012			GB52438	GB52077				GB50537	GB53012			GB52438	GB52077												GB40478	GB41202	GB41202		GB50553
		GB40479	GB42508	GB42508		GB50572	GB53020			GB52466	GB52172				GB50572	GB53020			GB52466	GB52172												GB40479	GB41203	GB41203		GB48335
		GB40480	GB42516	GB42516		GB50597	GB53034			GB52467	GB52211				GB50597	GB53034			GB52467	GB52211												GB40480	GB41206	GB41206		GB51693
		GB40481	GB42526	GB42526		GB50675	GB53039			GB52505	GB52255				GB50675	GB53039			GB52505	GB52255												GB40481	GB41207	GB41207		GB51655
		GB40483	GB42527	GB42527		GB50679	GB53046			GB52529	GB52261				GB50679	GB53046			GB52529	GB52261												GB40483	GB41208	GB41208		GB54718
		GB40485	GB42529	GB42529		GB50693	GB53048			GB52563	GB52356				GB50693	GB53048			GB52563	GB52356												GB40485	GB41210	GB41210		GB55151
		GB40486	GB42534	GB42534		GB50694	GB53086			GB52618	GB52360				GB50694	GB53086			GB52618	GB52360												GB40486	GB41211	GB41211		GB55146
		GB40489	GB42541	GB42541		GB50702	GB53149			GB52628	GB52395				GB50702	GB53149			GB52628	GB52395												GB40489	GB41212	GB41212		GB55432
		GB40490	GB42543	GB42543		GB50744	GB53199			GB52656	GB52422				GB50744	GB53199			GB52656	GB52422												GB40490	GB41213	GB41213		GB55211
		GB40491	GB42544	GB42544		GB50784	GB53220			GB52671	GB52492				GB50784	GB53220			GB52671	GB52492												GB40491	GB41215	GB41215
		GB40492	GB42549	GB42549		GB50800	GB53242			GB52751	GB52493				GB50800	GB53242			GB52751	GB52493												GB40492	GB41220	GB41220
		GB40493	GB42559	GB42559		GB50864	GB53287			GB52753	GB52510				GB50864	GB53287			GB52753	GB52510												GB40493	GB41222	GB41222
		GB40494	GB42560	GB42560		GB50866	GB53294			GB52768	GB52526				GB50866	GB53294			GB52768	GB52526												GB40494	GB41225	GB41225
		GB40495	GB42567	GB42567		GB50869	GB53304			GB52810	GB52596				GB50869	GB53304			GB52810	GB52596												GB40495	GB41230	GB41230
		GB40496	GB42577	GB42577		GB50874	GB53305			GB52829	GB52610				GB50874	GB53305			GB52829	GB52610												GB40496	GB41231	GB41231
		GB40497	GB42579	GB42579		GB50883	GB53306			GB52842	GB52613				GB50883	GB53306			GB52842	GB52613												GB40497	GB41232	GB41232
		GB40498	GB42584	GB42584		GB50947	GB53311			GB52848	GB52617				GB50947	GB53311			GB52848	GB52617												GB40498	GB41233	GB41233
		GB40499	GB42592	GB42592		GB50962	GB53315			GB52895	GB52674				GB50962	GB53315			GB52895	GB52674												GB40499	GB41234	GB41234
		GB40500	GB42593	GB42593		GB50985	GB53322			GB52923	GB52741				GB50985	GB53322			GB52923	GB52741												GB40500	GB41239	GB41239
		GB40501	GB42603	GB42603		GB51068	GB53363			GB52973	GB52743				GB51068	GB53363			GB52973	GB52743												GB40501	GB41240	GB41240
		GB40502	GB42604	GB42604		GB51158	GB53374			GB52986	GB52759				GB51158	GB53374			GB52986	GB52759												GB40502	GB41241	GB41241
		GB40503	GB42608	GB42608		GB51174	GB53394			GB53043	GB52774				GB51174	GB53394			GB53043	GB52774												GB40503	GB41242	GB41242
		GB40504	GB42613	GB42613		GB51198	GB53426			GB53047	GB52779				GB51198	GB53426			GB53047	GB52779												GB40504	GB41244	GB41244
		GB40505	GB42634	GB42634		GB51223	GB53429			GB53065	GB52786				GB51223	GB53429			GB53065	GB52786												GB40505	GB41250	GB41250
		GB40506	GB42644	GB42644		GB51236	GB53463			GB53066	GB52907				GB51236	GB53463			GB53066	GB52907												GB40506	GB41252	GB41252
		GB40507	GB42654	GB42654		GB51258	GB53480			GB53083	GB52925				GB51258	GB53480			GB53083	GB52925												GB40507	GB41257	GB41257
		GB40508	GB42671	GB42671		GB51261	GB53490			GB53086	GB52946				GB51261	GB53490			GB53086	GB52946												GB40508	GB41258	GB41258
		GB40509	GB42674	GB42674		GB51278	GB53491			GB53153	GB52948				GB51278	GB53491			GB53153	GB52948												GB40509	GB41259	GB41259
		GB40510	GB42675	GB42675		GB51282	GB53493			GB53191	GB52954				GB51282	GB53493			GB53191	GB52954												GB40510	GB41262	GB41262
		GB40511	GB42685	GB42685		GB51283	GB53574			GB53222	GB52975				GB51283	GB53574			GB53222	GB52975												GB40511	GB41263	GB41263
		GB40512	GB42692	GB42692		GB51334	GB53582			GB53318	GB52995				GB51334	GB53582			GB53318	GB52995												GB40512	GB41266	GB41266
		GB40513	GB42694	GB42694		GB51335	GB53620			GB53333	GB52999				GB51335	GB53620			GB53333	GB52999												GB40513	GB41270	GB41270
		GB40514	GB42706	GB42706		GB51336	GB53666			GB53353	GB53002				GB51336	GB53666			GB53353	GB53002												GB40514	GB41280	GB41280
		GB40515	GB42714	GB42714		GB51354	GB53672			GB53358	GB53012				GB51354	GB53672			GB53358	GB53012												GB40515	GB41282	GB41282
		GB40516	GB42720	GB42720		GB51435	GB53719			GB53372	GB53020				GB51435	GB53719			GB53372	GB53020												GB40516	GB41283	GB41283
		GB40517	GB42728	GB42728		GB51489	GB53735			GB53385	GB53039				GB51489	GB53735			GB53385	GB53039												GB40517	GB41285	GB41285
		GB40519	GB42732	GB42732		GB51504	GB53782			GB53406	GB53046				GB51504	GB53782			GB53406	GB53046												GB40519	GB41287	GB41287
		GB40520	GB42740	GB42740		GB51511	GB53801			GB53531	GB53048				GB51511	GB53801			GB53531	GB53048												GB40520	GB41288	GB41288
		GB40521	GB42746	GB42746		GB51523	GB53811			GB53563	GB53056				GB51523	GB53811			GB53563	GB53056												GB40521	GB41289	GB41289
		GB40522	GB42755	GB42755		GB51551	GB53820			GB53615	GB53062				GB51551	GB53820			GB53615	GB53062												GB40522	GB41290	GB41290
		GB40523	GB42762	GB42762		GB51557	GB53823			GB53729	GB53086				GB51557	GB53823			GB53729	GB53086												GB40523	GB41291	GB41291
		GB40524	GB42770	GB42770		GB51586	GB53853			GB53798	GB53199				GB51586	GB53853			GB53798	GB53199												GB40524	GB41292	GB41292
		GB40525	GB42776	GB42776		GB51683	GB53967			GB53799	GB53220				GB51683	GB53967			GB53799	GB53220												GB40525	GB41293	GB41293
		GB40526	GB42786	GB42786		GB51710	GB53976			GB53809	GB53242				GB51710	GB53976			GB53809	GB53242												GB40526	GB41294	GB41294
		GB40527	GB42808	GB42808		GB51743	GB54048			GB53862	GB53294				GB51743	GB54048			GB53862	GB53294												GB40527	GB41296	GB41296
		GB40529	GB42809	GB42809		GB51744	GB54056			GB53912	GB53304				GB51744	GB54056			GB53912	GB53304												GB40529	GB41297	GB41297
		GB40530	GB42810	GB42810		GB51750	GB54095			GB53948	GB53305				GB51750	GB54095			GB53948	GB53305												GB40530	GB41300	GB41300
		GB40531	GB42814	GB42814		GB51782	GB54114			GB53979	GB53315				GB51782	GB54114			GB53979	GB53315												GB40531	GB41301	GB41301
		GB40532	GB42817	GB42817		GB51787	GB54127			GB53986	GB53322				GB51787	GB54127			GB53986	GB53322												GB40532	GB41304	GB41304
		GB40533	GB42819	GB42819		GB51809	GB54136			GB54020	GB53340				GB51809	GB54136			GB54020	GB53340												GB40533	GB41305	GB41305
		GB40534	GB42820	GB42820		GB51893	GB54181			GB54040	GB53363				GB51893	GB54181			GB54040	GB53363												GB40534	GB41306	GB41306
		GB40535	GB42834	GB42834		GB51912	GB54250			GB54083	GB53365				GB51912	GB54250			GB54083	GB53365												GB40535	GB41312	GB41312
		GB40536	GB42835	GB42835		GB51920	GB54260			GB54092	GB53394				GB51920	GB54260			GB54092	GB53394												GB40536	GB41314	GB41314
		GB40537	GB42836	GB42836		GB51994	GB54281			GB54118	GB53420				GB51994	GB54281			GB54118	GB53420												GB40537	GB41332	GB41332
		GB40538	GB42840	GB42840		GB52014	GB54303			GB54137	GB53426				GB52014	GB54303			GB54137	GB53426												GB40538	GB41334	GB41334
		GB40539	GB42844	GB42844		GB52025	GB54388			GB54151	GB53429				GB52025	GB54388			GB54151	GB53429												GB40539	GB41336	GB41336
		GB40540	GB42846	GB42846		GB52030	GB54419			GB54167	GB53463				GB52030	GB54419			GB54167	GB53463												GB40540	GB41338	GB41338
		GB40541	GB42847	GB42847		GB52039	GB54425			GB54181	GB53480				GB52039	GB54425			GB54181	GB53480												GB40541	GB41339	GB41339
		GB40542	GB42849	GB42849		GB52052	GB54429			GB54201	GB53490				GB52052	GB54429			GB54201	GB53490												GB40542	GB41340	GB41340
		GB40543	GB42856	GB42856		GB52073	GB54496			GB54216	GB53491				GB52073	GB54496			GB54216	GB53491												GB40543	GB41341	GB41341
		GB40544	GB42858	GB42858		GB52074	GB54511			GB54219	GB53493				GB52074	GB54511			GB54219	GB53493												GB40544	GB41342	GB41342
		GB40545	GB42862	GB42862		GB52090	GB54539			GB54274	GB53574				GB52090	GB54539			GB54274	GB53574												GB40545	GB41343	GB41343
		GB40546	GB42865	GB42865		GB52092	GB54551			GB54294	GB53582				GB52092	GB54551			GB54294	GB53582												GB40546	GB41345	GB41345
		GB40547	GB42866	GB42866		GB52094	GB54557			GB54331	GB53614				GB52094	GB54557			GB54331	GB53614												GB40547	GB41346	GB41346
		GB40548	GB42867	GB42867		GB52102	GB54593			GB54351	GB53620				GB52102	GB54593			GB54351	GB53620												GB40548	GB41347	GB41347
		GB40549	GB42874	GB42874		GB52115	GB54598			GB54354	GB53666				GB52115	GB54598			GB54354	GB53666												GB40549	GB41356	GB41356
		GB40550	GB42879	GB42879		GB52212	GB54638			GB54355	GB53672				GB52212	GB54638			GB54355	GB53672												GB40550	GB41358	GB41358
		GB40552	GB42880	GB42880		GB52256	GB54683			GB54368	GB53719				GB52256	GB54683			GB54368	GB53719												GB40552	GB41361	GB41361
		GB40553	GB42881	GB42881		GB52266	GB54758			GB54432	GB53735				GB52266	GB54758			GB54432	GB53735												GB40553	GB41363	GB41363
		GB40554	GB42894	GB42894		GB52324	GB54780			GB54477	GB53779				GB52324	GB54780			GB54477	GB53779												GB40554	GB41364	GB41364
		GB40555	GB42895	GB42895		GB52373	GB54789			GB54485	GB53782				GB52373	GB54789			GB54485	GB53782												GB40555	GB41366	GB41366
		GB40556	GB42899	GB42899		GB52438	GB54816			GB54508	GB53801				GB52438	GB54816			GB54508	GB53801												GB40556	GB41368	GB41368
		GB40558	GB42907	GB42907		GB52465	GB54827			GB54516	GB53811				GB52465	GB54827			GB54516	GB53811												GB40558	GB41372	GB41372
		GB40559	GB42917	GB42917		GB52466	GB54888			GB54547	GB53820				GB52466	GB54888			GB54547	GB53820												GB40559	GB41373	GB41373
		GB40560	GB42921	GB42921		GB52467	GB54910			GB54590	GB53823				GB52467	GB54910			GB54590	GB53823												GB40560	GB41374	GB41374
		GB40561	GB42930	GB42930		GB52505	GB54918			GB54625	GB53853				GB52505	GB54918			GB54625	GB53853												GB40561	GB41376	GB41376
		GB40562	GB42933	GB42933		GB52516	GB54937			GB54634	GB53976				GB52516	GB54937			GB54634	GB53976												GB40562	GB41378	GB41378
		GB40563	GB42940	GB42940		GB52529	GB54956			GB54638	GB54048				GB52529	GB54956			GB54638	GB54048												GB40563	GB41390	GB41390
		GB40564	GB42941	GB42941		GB52563	GB54958			GB54649	GB54056				GB52563	GB54958			GB54649	GB54056												GB40564	GB41391	GB41391
		GB40565	GB42942	GB42942		GB52618	GB54990			GB54660	GB54095				GB52618	GB54990			GB54660	GB54095												GB40565	GB41392	GB41392
		GB40566	GB42944	GB42944		GB52642	GB55000			GB54661	GB54127				GB52642	GB55000			GB54661	GB54127												GB40566	GB41397	GB41397
		GB40567	GB42960	GB42960		GB52656	GB55015			GB54687	GB54136				GB52656	GB55015			GB54687	GB54136												GB40567	GB41398	GB41398
		GB40568	GB42969	GB42969		GB52671	GB55032			GB54753	GB54170				GB52671	GB55032			GB54753	GB54170												GB40568	GB41401	GB41401
		GB40569	GB42973	GB42973		GB52735	GB55059			GB54756	GB54181				GB52735	GB55059			GB54756	GB54181												GB40569	GB41403	GB41403
		GB40570	GB42976	GB42976		GB52751	GB55060			GB54808	GB54246				GB52751	GB55060			GB54808	GB54246												GB40570	GB41406	GB41406
		GB40571	GB42984	GB42984		GB52753	GB55090			GB54818	GB54250				GB52753	GB55090			GB54818	GB54250												GB40571	GB41409	GB41409
		GB40572	GB42985	GB42985		GB52768	GB55146			GB54841	GB54260				GB52768	GB55146			GB54841	GB54260												GB40572	GB41410	GB41410
		GB40573	GB42994	GB42994		GB52810	GB55193			GB54862	GB54265				GB52810	GB55193			GB54862	GB54265												GB40573	GB41412	GB41412
		GB40574	GB42997	GB42997		GB52829	GB55268			GB54978	GB54281				GB52829	GB55268			GB54978	GB54281												GB40574	GB41413	GB41413
		GB40575	GB43004	GB43004		GB52895	GB55276			GB54990	GB54303				GB52895	GB55276			GB54990	GB54303												GB40575	GB41414	GB41414
		GB40576	GB43015	GB43015		GB52923	GB55307			GB54995	GB54388				GB52923	GB55307			GB54995	GB54388												GB40576	GB41417	GB41417
		GB40577	GB43016	GB43016		GB52956	GB55310			GB54996	GB54395				GB52956	GB55310			GB54996	GB54395												GB40577	GB41419	GB41419
		GB40578	GB43022	GB43022		GB52973	GB55353			GB55004	GB54425				GB52973	GB55353			GB55004	GB54425												GB40578	GB41422	GB41422
		GB40579	GB43034	GB43034		GB52986	GB55357			GB55020	GB54496				GB52986	GB55357			GB55020	GB54496												GB40579	GB41423	GB41423
		GB40580	GB43053	GB43053		GB53033	GB55403			GB55030	GB54507				GB53033	GB55403			GB55030	GB54507												GB40580	GB41425	GB41425
		GB40581	GB43054	GB43054		GB53047	GB55429			GB55039	GB54511				GB53047	GB55429			GB55039	GB54511												GB40581	GB41427	GB41427
		GB40582	GB43075	GB43075		GB53056	GB55440			GB55063	GB54539				GB53056	GB55440			GB55063	GB54539												GB40582	GB41428	GB41428
		GB40583	GB43077	GB43077		GB53065	GB55492			GB55139	GB54551				GB53065	GB55492			GB55139	GB54551												GB40583	GB41439	GB41439
		GB40584	GB43080	GB43080		GB53066	GB55495			GB55151	GB54557				GB53066	GB55495			GB55151	GB54557												GB40584	GB41444	GB41444
		GB40585	GB43084	GB43084		GB53083	GB55516			GB55219	GB54593				GB53083	GB55516			GB55219	GB54593												GB40585	GB41445	GB41445
		GB40586	GB43086	GB43086		GB53086	GB55532			GB55224	GB54598				GB53086	GB55532			GB55224	GB54598												GB40586	GB41446	GB41446
		GB40587	GB43088	GB43088		GB53140	GB55538			GB55269	GB54638				GB53140	GB55538			GB55269	GB54638												GB40587	GB41448	GB41448
		GB40589	GB43092	GB43092		GB53191	GB55575			GB55293	GB54758				GB53191	GB55575			GB55293	GB54758												GB40589	GB41449	GB41449
		GB40590	GB43105	GB43105		GB53219	GB55596			GB55302	GB54780				GB53219	GB55596			GB55302	GB54780												GB40590	GB41450	GB41450
		GB40591	GB43111	GB43111		GB53222	GB55601			GB55328	GB54784				GB53222	GB55601			GB55328	GB54784												GB40591	GB41451	GB41451
		GB40592	GB43112	GB43112		GB53318	GB55624			GB55348	GB54789				GB53318	GB55624			GB55348	GB54789												GB40592	GB41454	GB41454
		GB40593	GB43114	GB43114		GB53333	GB55646			GB55375	GB54816				GB53333	GB55646			GB55375	GB54816												GB40593	GB41455	GB41455
		GB40594	GB43116	GB43116		GB53353	GB55650			GB55378	GB54827				GB53353	GB55650			GB55378	GB54827												GB40594	GB41464	GB41464
		GB40595	GB43118	GB43118		GB53358	GB55651			GB55387	GB54888				GB53358	GB55651			GB55387	GB54888												GB40595	GB41467	GB41467
		GB40596	GB43119	GB43119		GB53372	GB55677			GB55388	GB54910				GB53372	GB55677			GB55388	GB54910												GB40596	GB41469	GB41469
		GB40597	GB43121	GB43121		GB53373	GB55703			GB55400	GB54918				GB53373	GB55703			GB55400	GB54918												GB40597	GB41471	GB41471
		GB40598	GB43122	GB43122		GB53385	GB55704			GB55451	GB54929				GB53385	GB55704			GB55451	GB54929												GB40598	GB41484	GB41484
		GB40599	GB43126	GB43126		GB53401	GB55707			GB55465	GB54956				GB53401	GB55707			GB55465	GB54956												GB40599	GB41485	GB41485
		GB40600	GB43128	GB43128		GB53402	GB55715			GB55483	GB54990				GB53402	GB55715			GB55483	GB54990												GB40600	GB41486	GB41486
		GB40601	GB43132	GB43132		GB53406	GB55742			GB55496	GB55000				GB53406	GB55742			GB55496	GB55000												GB40601	GB41487	GB41487
		GB40602	GB43133	GB43133		GB53421	GB55744			GB55515	GB55015				GB53421	GB55744			GB55515	GB55015												GB40602	GB41488	GB41488
		GB40603	GB43138	GB43138		GB53531	GB55816			GB55524	GB55020				GB53531	GB55816			GB55524	GB55020												GB40603	GB41491	GB41491
		GB40604	GB43141	GB43141		GB53563	GB55834			GB55537	GB55059				GB53563	GB55834			GB55537	GB55059												GB40604	GB41492	GB41492
		GB40605	GB43143	GB43143		GB53611	GB55849			GB55550	GB55060				GB53611	GB55849			GB55550	GB55060												GB40605	GB41494	GB41494
		GB40606	GB43149	GB43149		GB53615	GB55896			GB55567	GB55088				GB53615	GB55896			GB55567	GB55088												GB40606	GB41495	GB41495
		GB40607	GB43153	GB43153		GB53665	GB55909			GB55571	GB55090				GB53665	GB55909			GB55571	GB55090												GB40607	GB41499	GB41499
		GB40608	GB43155	GB43155		GB53747	GB55912			GB55576	GB55193				GB53747	GB55912			GB55576	GB55193												GB40608	GB41504	GB41504
		GB40609	GB43157	GB43157		GB53798	GB55929			GB55581	GB55268				GB53798	GB55929			GB55581	GB55268												GB40609	GB41507	GB41507
		GB40610	GB43160	GB43160		GB53799	GB55969			GB55587	GB55276				GB53799	GB55969			GB55587	GB55276												GB40610	GB41510	GB41510
		GB40611	GB43163	GB43163		GB53809	GB56003			GB55595	GB55307				GB53809	GB56003			GB55595	GB55307												GB40611	GB41516	GB41516
		GB40612	GB43168	GB43168		GB53862	GB56006			GB55601	GB55310				GB53862	GB56006			GB55601	GB55310												GB40612	GB41517	GB41517
		GB40613	GB43172	GB43172		GB53912				GB55610	GB55353				GB53912				GB55610	GB55353												GB40613	GB41519	GB41519
		GB40614	GB43175	GB43175		GB53948				GB55617	GB55357				GB53948				GB55617	GB55357												GB40614	GB41520	GB41520
		GB40615	GB43180	GB43180		GB53979				GB55669	GB55368				GB53979				GB55669	GB55368												GB40615	GB41521	GB41521
		GB40616	GB43184	GB43184		GB53986				GB55751	GB55403				GB53986				GB55751	GB55403												GB40616	GB41522	GB41522
		GB40617	GB43192	GB43192		GB54020				GB55805	GB55429				GB54020				GB55805	GB55429												GB40617	GB41523	GB41523
		GB40618	GB43195	GB43195		GB54040				GB55837	GB55431				GB54040				GB55837	GB55431												GB40618	GB41525	GB41525
		GB40619	GB43198	GB43198		GB54092				GB55850	GB55440				GB54092				GB55850	GB55440												GB40619	GB41540	GB41540
		GB40620	GB43200	GB43200		GB54118				GB55873	GB55492				GB54118				GB55873	GB55492												GB40620	GB41543	GB41543
		GB40621	GB43203	GB43203		GB54123				GB55885	GB55495				GB54123				GB55885	GB55495												GB40621	GB41544	GB41544
		GB40622	GB43208	GB43208		GB54137				GB55930	GB55523				GB54137				GB55930	GB55523												GB40622	GB41547	GB41547
		GB40623	GB43212	GB43212		GB54151				GB55960	GB55532				GB54151				GB55960	GB55532												GB40623	GB41553	GB41553
		GB40624	GB43217	GB43217		GB54167				GB55975	GB55538				GB54167				GB55975	GB55538												GB40624	GB41569	GB41569
		GB40625	GB43218	GB43218		GB54181					GB55575				GB54181					GB55575												GB40625	GB41588	GB41588
		GB40626	GB43223	GB43223		GB54216					GB55596				GB54216					GB55596												GB40626	GB41590	GB41590
		GB40627	GB43225	GB43225		GB54219					GB55601				GB54219					GB55601												GB40627	GB41591	GB41591
		GB40629	GB43226	GB43226		GB54274					GB55624				GB54274					GB55624												GB40629	GB41592	GB41592
		GB40630	GB43228	GB43228		GB54294					GB55632				GB54294					GB55632												GB40630	GB41598	GB41598
		GB40631	GB43229	GB43229		GB54315					GB55646				GB54315					GB55646												GB40631	GB41600	GB41600
		GB40632	GB43231	GB43231		GB54331					GB55650				GB54331					GB55650												GB40632	GB41601	GB41601
		GB40633	GB43234	GB43234		GB54351					GB55651				GB54351					GB55651												GB40633	GB41602	GB41602
		GB40634	GB43236	GB43236		GB54355					GB55677				GB54355					GB55677												GB40634	GB41603	GB41603
		GB40635	GB43237	GB43237		GB54368					GB55703				GB54368					GB55703												GB40635	GB41604	GB41604
		GB40636	GB43238	GB43238		GB54410					GB55715				GB54410					GB55715												GB40636	GB41606	GB41606
		GB40637	GB43239	GB43239		GB54424					GB55731				GB54424					GB55731												GB40637	GB41607	GB41607
		GB40638	GB43245	GB43245		GB54432					GB55742				GB54432					GB55742												GB40638	GB41609	GB41609
		GB40639	GB43246	GB43246		GB54446					GB55744				GB54446					GB55744												GB40639	GB41610	GB41610
		GB40640	GB43247	GB43247		GB54477					GB55811				GB54477					GB55811												GB40640	GB41616	GB41616
		GB40641	GB43256	GB43256		GB54485					GB55816				GB54485					GB55816												GB40641	GB41617	GB41617
		GB40642	GB43258	GB43258		GB54508					GB55834				GB54508					GB55834												GB40642	GB41622	GB41622
		GB40643	GB43276	GB43276		GB54516					GB55853				GB54516					GB55853												GB40643	GB41625	GB41625
		GB40644	GB43280	GB43280		GB54547					GB55896				GB54547					GB55896												GB40644	GB41627	GB41627
		GB40645	GB43293	GB43293		GB54590					GB55912				GB54590					GB55912												GB40645	GB41629	GB41629
		GB40646	GB43295	GB43295		GB54625					GB55929				GB54625					GB55929												GB40646	GB41631	GB41631
		GB40647	GB43300	GB43300		GB54634					GB55969				GB54634					GB55969												GB40647	GB41633	GB41633
		GB40648	GB43301	GB43301		GB54649					GB56003				GB54649					GB56003												GB40648	GB41634	GB41634
		GB40649	GB43302	GB43302		GB54660					GB56006				GB54660					GB56006												GB40649	GB41638	GB41638
		GB40650	GB43304	GB43304		GB54661									GB54661																	GB40650	GB41639	GB41639
		GB40651	GB43305	GB43305		GB54687									GB54687																	GB40651	GB41642	GB41642
		GB40652	GB43338	GB43338		GB54753									GB54753																	GB40652	GB41643	GB41643
		GB40653	GB43365	GB43365		GB54756									GB54756																	GB40653	GB41645	GB41645
		GB40654	GB43366	GB43366		GB54808									GB54808																	GB40654	GB41646	GB41646
		GB40655	GB43375	GB43375		GB54818									GB54818																	GB40655	GB41651	GB41651
		GB40656	GB43379	GB43379		GB54862									GB54862																	GB40656	GB41653	GB41653
		GB40657	GB43416	GB43416		GB54978									GB54978																	GB40657	GB41654	GB41654
		GB40658	GB43418	GB43418		GB54995									GB54995																	GB40658	GB41658	GB41658
		GB40659	GB43421	GB43421		GB54996									GB54996																	GB40659	GB41659	GB41659
		GB40660	GB43422	GB43422		GB55004									GB55004																	GB40660	GB41661	GB41661
		GB40661	GB43429	GB43429		GB55020									GB55020																	GB40661	GB41662	GB41662
		GB40662	GB43434	GB43434		GB55030									GB55030																	GB40662	GB41667	GB41667
		GB40663	GB43444	GB43444		GB55039									GB55039																	GB40663	GB41668	GB41668
		GB40664	GB43446	GB43446		GB55054									GB55054																	GB40664	GB41669	GB41669
		GB40665	GB43448	GB43448		GB55063									GB55063																	GB40665	GB41670	GB41670
		GB40666	GB43456	GB43456		GB55139									GB55139																	GB40666	GB41671	GB41671
		GB40667	GB43459	GB43459		GB55151									GB55151																	GB40667	GB41672	GB41672
		GB40668	GB43462	GB43462		GB55219									GB55219																	GB40668	GB41674	GB41674
		GB40669	GB43467	GB43467		GB55224									GB55224																	GB40669	GB41677	GB41677
		GB40670	GB43476	GB43476		GB55229									GB55229																	GB40670	GB41680	GB41680
		GB40671	GB43486	GB43486		GB55269									GB55269																	GB40671	GB41681	GB41681
		GB40672	GB43495	GB43495		GB55275									GB55275																	GB40672	GB41684	GB41684
		GB40673	GB43504	GB43504		GB55293									GB55293																	GB40673	GB41688	GB41688
		GB40674	GB43507	GB43507		GB55303									GB55303																	GB40674	GB41689	GB41689
		GB40676	GB43543	GB43543		GB55318									GB55318																	GB40676	GB41690	GB41690
		GB40677	GB43548	GB43548		GB55328									GB55328																	GB40677	GB41691	GB41691
		GB40678	GB43551	GB43551		GB55348									GB55348																	GB40678	GB41692	GB41692
		GB40679	GB43553	GB43553		GB55356									GB55356																	GB40679	GB41693	GB41693
		GB40680	GB43559	GB43559		GB55375									GB55375																	GB40680	GB41694	GB41694
		GB40681	GB43575	GB43575		GB55378									GB55378																	GB40681	GB41695	GB41695
		GB40682	GB43591	GB43591		GB55388									GB55388																	GB40682	GB41697	GB41697
		GB40683	GB43606	GB43606		GB55400									GB55400																	GB40683	GB41698	GB41698
		GB40684	GB43613	GB43613		GB55451									GB55451																	GB40684	GB41700	GB41700
		GB40685	GB43617	GB43617		GB55483									GB55483																	GB40685	GB41701	GB41701
		GB40686	GB43618	GB43618		GB55489									GB55489																	GB40686	GB41703	GB41703
		GB40687	GB43631	GB43631		GB55496									GB55496																	GB40687	GB41704	GB41704
		GB40688	GB43635	GB43635		GB55501									GB55501																	GB40688	GB41710	GB41710
		GB40689	GB43643	GB43643		GB55504									GB55504																	GB40689	GB41711	GB41711
		GB40690	GB43657	GB43657		GB55515									GB55515																	GB40690	GB41713	GB41713
		GB40691	GB43684	GB43684		GB55524									GB55524																	GB40691	GB41714	GB41714
		GB40692	GB43692	GB43692		GB55537									GB55537																	GB40692	GB41715	GB41715
		GB40693	GB43697	GB43697		GB55567									GB55567																	GB40693	GB41716	GB41716
		GB40694	GB43704	GB43704		GB55571									GB55571																	GB40694	GB41719	GB41719
		GB40695	GB43706	GB43706		GB55576									GB55576																	GB40695	GB41720	GB41720
		GB40696	GB43707	GB43707		GB55581									GB55581																	GB40696	GB41724	GB41724
		GB40697	GB43712	GB43712		GB55595									GB55595																	GB40697	GB41727	GB41727
		GB40698	GB43716	GB43716		GB55600									GB55600																	GB40698	GB41731	GB41731
		GB40699	GB43727	GB43727		GB55601									GB55601																	GB40699	GB41732	GB41732
		GB40700	GB43733	GB43733		GB55610									GB55610																	GB40700	GB41734	GB41734
		GB40701	GB43742	GB43742		GB55617									GB55617																	GB40701	GB41736	GB41736
		GB40702	GB43778	GB43778		GB55618									GB55618																	GB40702	GB41737	GB41737
		GB40703	GB43782	GB43782		GB55669									GB55669																	GB40703	GB41738	GB41738
		GB40704	GB43816	GB43816		GB55781									GB55781																	GB40704	GB41740	GB41740
		GB40705	GB43820	GB43820		GB55805									GB55805																	GB40705	GB41742	GB41742
		GB40706	GB43825	GB43825		GB55837									GB55837																	GB40706	GB41744	GB41744
		GB40707	GB43839	GB43839		GB55873									GB55873																	GB40707	GB41745	GB41745
		GB40708	GB43840	GB43840		GB55875									GB55875																	GB40708	GB41746	GB41746
		GB40709	GB43848	GB43848		GB55885									GB55885																	GB40709	GB41751	GB41751
		GB40710	GB43851	GB43851		GB55930									GB55930																	GB40710	GB41753	GB41753
		GB40711	GB43855	GB43855		GB55938									GB55938																	GB40711	GB41754	GB41754
		GB40712	GB43856	GB43856		GB55960									GB55960																	GB40712	GB41755	GB41755
		GB40713	GB43858	GB43858		GB55975									GB55975																	GB40713	GB41756	GB41756
		GB40714	GB43868	GB43868																												GB40714	GB41758	GB41758
		GB40715	GB43871	GB43871																												GB40715	GB41759	GB41759
		GB40716	GB43873	GB43873																												GB40716	GB41761	GB41761
		GB40717	GB43874	GB43874																												GB40717	GB41768	GB41768
		GB40718	GB43882	GB43882																												GB40718	GB41769	GB41769
		GB40719	GB43883	GB43883																												GB40719	GB41770	GB41770
		GB40720	GB43894	GB43894																												GB40720	GB41771	GB41771
		GB40721	GB43906	GB43906																												GB40721	GB41773	GB41773
		GB40722	GB43908	GB43908																												GB40722	GB41775	GB41775
		GB40723	GB43909	GB43909																												GB40723	GB41778	GB41778
		GB40724	GB43917	GB43917																												GB40724	GB41779	GB41779
		GB40726	GB43920	GB43920																												GB40726	GB41781	GB41781
		GB40727	GB43921	GB43921																												GB40727	GB41782	GB41782
		GB40728	GB43937	GB43937																												GB40728	GB41792	GB41792
		GB40730	GB43938	GB43938																												GB40730	GB41793	GB41793
		GB40731	GB43951	GB43951																												GB40731	GB41794	GB41794
		GB40732	GB43963	GB43963																												GB40732	GB41795	GB41795
		GB40733	GB43978	GB43978																												GB40733	GB41796	GB41796
		GB40734	GB43980	GB43980																												GB40734	GB41797	GB41797
		GB40735	GB43989	GB43989																												GB40735	GB41798	GB41798
		GB40736	GB44000	GB44000																												GB40736	GB41800	GB41800
		GB40737	GB44002	GB44002																												GB40737	GB41801	GB41801
		GB40738	GB44019	GB44019																												GB40738	GB41802	GB41802
		GB40739	GB44020	GB44020																												GB40739	GB41803	GB41803
		GB40740	GB44030	GB44030																												GB40740	GB41804	GB41804
		GB40741	GB44032	GB44032																												GB40741	GB41806	GB41806
		GB40743	GB44039	GB44039																												GB40743	GB41807	GB41807
		GB40744	GB44049	GB44049																												GB40744	GB41808	GB41808
		GB40745	GB44056	GB44056																												GB40745	GB41810	GB41810
		GB40746	GB44058	GB44058																												GB40746	GB41811	GB41811
		GB40747	GB44059	GB44059																												GB40747	GB41815	GB41815
		GB40748	GB44060	GB44060																												GB40748	GB41821	GB41821
		GB40749	GB44061	GB44061																												GB40749	GB41822	GB41822
		GB40750	GB44064	GB44064																												GB40750	GB41823	GB41823
		GB40751	GB44079	GB44079																												GB40751	GB41824	GB41824
		GB40752	GB44080	GB44080																												GB40752	GB41825	GB41825
		GB40754	GB44083	GB44083																												GB40754	GB41829	GB41829
		GB40755	GB44085	GB44085																												GB40755	GB41831	GB41831
		GB40756	GB44091	GB44091																												GB40756	GB41834	GB41834
		GB40757	GB44101	GB44101																												GB40757	GB41835	GB41835
		GB40758	GB44104	GB44104																												GB40758	GB41836	GB41836
		GB40759	GB44113	GB44113																												GB40759	GB41839	GB41839
		GB40760	GB44119	GB44119																												GB40760	GB41840	GB41840
		GB40761	GB44120	GB44120																												GB40761	GB41841	GB41841
		GB40762	GB44122	GB44122																												GB40762	GB41842	GB41842
		GB40763	GB44127	GB44127																												GB40763	GB41843	GB41843
		GB40764	GB44129	GB44129																												GB40764	GB41845	GB41845
		GB40765	GB44135	GB44135																												GB40765	GB41846	GB41846
		GB40766	GB44136	GB44136																												GB40766	GB41847	GB41847
		GB40767	GB44140	GB44140																												GB40767	GB41850	GB41850
		GB40768	GB44141	GB44141																												GB40768	GB41851	GB41851
		GB40769	GB44146	GB44146																												GB40769	GB41852	GB41852
		GB40770	GB44148	GB44148																												GB40770	GB41855	GB41855
		GB40771	GB44152	GB44152																												GB40771	GB41856	GB41856
		GB40772	GB44159	GB44159																												GB40772	GB41857	GB41857
		GB40773	GB44160	GB44160																												GB40773	GB41858	GB41858
		GB40774	GB44163	GB44163																												GB40774	GB41859	GB41859
		GB40775	GB44174	GB44174																												GB40775	GB41862	GB41862
		GB40776	GB44175	GB44175																												GB40776	GB41863	GB41863
		GB40777	GB44180	GB44180																												GB40777	GB41865	GB41865
		GB40778	GB44183	GB44183																												GB40778	GB41866	GB41866
		GB40779	GB44186	GB44186																												GB40779	GB41867	GB41867
		GB40780	GB44187	GB44187																												GB40780	GB41869	GB41869
		GB40781	GB44189	GB44189																												GB40781	GB41871	GB41871
		GB40782	GB44192	GB44192																												GB40782	GB41872	GB41872
		GB40783	GB44197	GB44197																												GB40783	GB41873	GB41873
		GB40784	GB44198	GB44198																												GB40784	GB41874	GB41874
		GB40785	GB44207	GB44207																												GB40785	GB41875	GB41875
		GB40787	GB44220	GB44220																												GB40787	GB41876	GB41876
		GB40788	GB44223	GB44223																												GB40788	GB41877	GB41877
		GB40789	GB44225	GB44225																												GB40789	GB41881	GB41881
		GB40791	GB44237	GB44237																												GB40791	GB41882	GB41882
		GB40792	GB44252	GB44252																												GB40792	GB41883	GB41883
		GB40793	GB44254	GB44254																												GB40793	GB41884	GB41884
		GB40794	GB44259	GB44259																												GB40794	GB41886	GB41886
		GB40795	GB44276	GB44276																												GB40795	GB41888	GB41888
		GB40796	GB44281	GB44281																												GB40796	GB41889	GB41889
		GB40797	GB44283	GB44283																												GB40797	GB41891	GB41891
		GB40798	GB44289	GB44289																												GB40798	GB41895	GB41895
		GB40799	GB44291	GB44291																												GB40799	GB41896	GB41896
		GB40800	GB44293	GB44293																												GB40800	GB41898	GB41898
		GB40801	GB44295	GB44295																												GB40801	GB41901	GB41901
		GB40802	GB44296	GB44296																												GB40802	GB41902	GB41902
		GB40803	GB44297	GB44297																												GB40803	GB41907	GB41907
		GB40804	GB44299	GB44299																												GB40804	GB41908	GB41908
		GB40805	GB44300	GB44300																												GB40805	GB41909	GB41909
		GB40806	GB44303	GB44303																												GB40806	GB41912	GB41912
		GB40807	GB44305	GB44305																												GB40807	GB41916	GB41916
		GB40808	GB44315	GB44315																												GB40808	GB41921	GB41921
		GB40809	GB44316	GB44316																												GB40809	GB41922	GB41922
		GB40810	GB44327	GB44327																												GB40810	GB41942	GB41942
		GB40811	GB44328	GB44328																												GB40811	GB41946	GB41946
		GB40812	GB44330	GB44330																												GB40812	GB41967	GB41967
		GB40814	GB44331	GB44331																												GB40814	GB41969	GB41969
		GB40815	GB44336	GB44336																												GB40815	GB41970	GB41970
		GB40816	GB44347	GB44347																												GB40816	GB41972	GB41972
		GB40817	GB44350	GB44350																												GB40817	GB41974	GB41974
		GB40818	GB44351	GB44351																												GB40818	GB41975	GB41975
		GB40819	GB44361	GB44361																												GB40819	GB41976	GB41976
		GB40820	GB44373	GB44373																												GB40820	GB41977	GB41977
		GB40821	GB44387	GB44387																												GB40821	GB41979	GB41979
		GB40822	GB44396	GB44396																												GB40822	GB41980	GB41980
		GB40823	GB44400	GB44400																												GB40823	GB41981	GB41981
		GB40824	GB44412	GB44412																												GB40824	GB41982	GB41982
		GB40827	GB44418	GB44418																												GB40827	GB41983	GB41983
		GB40828	GB44420	GB44420																												GB40828	GB41985	GB41985
		GB40829	GB44422	GB44422																												GB40829	GB41990	GB41990
		GB40830	GB44423	GB44423																												GB40830	GB42014	GB42014
		GB40831	GB44424	GB44424																												GB40831	GB42015	GB42015
		GB40833	GB44428	GB44428																												GB40833	GB42016	GB42016
		GB40834	GB44431	GB44431																												GB40834	GB42020	GB42020
		GB40836	GB44433	GB44433																												GB40836	GB42021	GB42021
		GB40837	GB44436	GB44436																												GB40837	GB42023	GB42023
		GB40838	GB44439	GB44439																												GB40838	GB42024	GB42024
		GB40839	GB44445	GB44445																												GB40839	GB42027	GB42027
		GB40841	GB44462	GB44462																												GB40841	GB42031	GB42031
		GB40842	GB44464	GB44464																												GB40842	GB42032	GB42032
		GB40843	GB44482	GB44482																												GB40843	GB42035	GB42035
		GB40845	GB44483	GB44483																												GB40845	GB42036	GB42036
		GB40846	GB44485	GB44485																												GB40846	GB42037	GB42037
		GB40847	GB44486	GB44486																												GB40847	GB42038	GB42038
		GB40848	GB44490	GB44490																												GB40848	GB42039	GB42039
		GB40849	GB44496	GB44496																												GB40849	GB42043	GB42043
		GB40850	GB44500	GB44500																												GB40850	GB42052	GB42052
		GB40851	GB44515	GB44515																												GB40851	GB42054	GB42054
		GB40853	GB44523	GB44523																												GB40853	GB42057	GB42057
		GB40854	GB44528	GB44528																												GB40854	GB42058	GB42058
		GB40855	GB44532	GB44532																												GB40855	GB42062	GB42062
		GB40856	GB44534	GB44534																												GB40856	GB42064	GB42064
		GB40857	GB44535	GB44535																												GB40857	GB42066	GB42066
		GB40858	GB44544	GB44544																												GB40858	GB42071	GB42071
		GB40859	GB44548	GB44548																												GB40859	GB42072	GB42072
		GB40860	GB44549	GB44549																												GB40860	GB42075	GB42075
		GB40861	GB44551	GB44551																												GB40861	GB42077	GB42077
		GB40862	GB44560	GB44560																												GB40862	GB42079	GB42079
		GB40863	GB44564	GB44564																												GB40863	GB42081	GB42081
		GB40864	GB44567	GB44567																												GB40864	GB42082	GB42082
		GB40865	GB44573	GB44573																												GB40865	GB42083	GB42083
		GB40866	GB44575	GB44575																												GB40866	GB42084	GB42084
		GB40867	GB44579	GB44579																												GB40867	GB42085	GB42085
		GB40868	GB44581	GB44581																												GB40868	GB42093	GB42093
		GB40869	GB44583	GB44583																												GB40869	GB42096	GB42096
		GB40870	GB44585	GB44585																												GB40870	GB42106	GB42106
		GB40871	GB44588	GB44588																												GB40871	GB42112	GB42112
		GB40872	GB44590	GB44590																												GB40872	GB42138	GB42138
		GB40873	GB44592	GB44592																												GB40873	GB42139	GB42139
		GB40874	GB44594	GB44594																												GB40874	GB42140	GB42140
		GB40875	GB44596	GB44596																												GB40875	GB42141	GB42141
		GB40876	GB44634	GB44634																												GB40876	GB42142	GB42142
		GB40877	GB44636	GB44636																												GB40877	GB42143	GB42143
		GB40878	GB44642	GB44642																												GB40878	GB42147	GB42147
		GB40879	GB44648	GB44648																												GB40879	GB42150	GB42150
		GB40880	GB44651	GB44651																												GB40880	GB42152	GB42152
		GB40881	GB44653	GB44653																												GB40881	GB42155	GB42155
		GB40882	GB44658	GB44658																												GB40882	GB42156	GB42156
		GB40883	GB44661	GB44661																												GB40883	GB42159	GB42159
		GB40884	GB44663	GB44663																												GB40884	GB42161	GB42161
		GB40885	GB44678	GB44678																												GB40885	GB42164	GB42164
		GB40886	GB44680	GB44680																												GB40886	GB42167	GB42167
		GB40887	GB44685	GB44685																												GB40887	GB42172	GB42172
		GB40888	GB44690	GB44690																												GB40888	GB42173	GB42173
		GB40889	GB44718	GB44718																												GB40889	GB42175	GB42175
		GB40890	GB44723	GB44723																												GB40890	GB42178	GB42178
		GB40891	GB44726	GB44726																												GB40891	GB42180	GB42180
		GB40892	GB44731	GB44731																												GB40892	GB42182	GB42182
		GB40893	GB44732	GB44732																												GB40893	GB42183	GB42183
		GB40894	GB44739	GB44739																												GB40894	GB42184	GB42184
		GB40895	GB44749	GB44749																												GB40895	GB42186	GB42186
		GB40896	GB44755	GB44755																												GB40896	GB42188	GB42188
		GB40897	GB44756	GB44756																												GB40897	GB42189	GB42189
		GB40898	GB44761	GB44761																												GB40898	GB42190	GB42190
		GB40899	GB44770	GB44770																												GB40899	GB42192	GB42192
		GB40900	GB44773	GB44773																												GB40900	GB42193	GB42193
		GB40901	GB44777	GB44777																												GB40901	GB42194	GB42194
		GB40903	GB44779	GB44779																												GB40903	GB42195	GB42195
		GB40904	GB44786	GB44786																												GB40904	GB42196	GB42196
		GB40905	GB44789	GB44789																												GB40905	GB42200	GB42200
		GB40906	GB44791	GB44791																												GB40906	GB42201	GB42201
		GB40907	GB44792	GB44792																												GB40907	GB42202	GB42202
		GB40908	GB44798	GB44798																												GB40908	GB42203	GB42203
		GB40909	GB44802	GB44802																												GB40909	GB42204	GB42204
		GB40910	GB44824	GB44824																												GB40910	GB42205	GB42205
		GB40911	GB44829	GB44829																												GB40911	GB42206	GB42206
		GB40912	GB44832	GB44832																												GB40912	GB42207	GB42207
		GB40913	GB44841	GB44841																												GB40913	GB42211	GB42211
		GB40914	GB44842	GB44842																												GB40914	GB42213	GB42213
		GB40915	GB44850	GB44850																												GB40915	GB42215	GB42215
		GB40916	GB44863	GB44863																												GB40916	GB42216	GB42216
		GB40917	GB44865	GB44865																												GB40917	GB42220	GB42220
		GB40918	GB44869	GB44869																												GB40918	GB42222	GB42222
		GB40919	GB44873	GB44873																												GB40919	GB42223	GB42223
		GB40920	GB44876	GB44876																												GB40920	GB42224	GB42224
		GB40921	GB44886	GB44886																												GB40921	GB42227	GB42227
		GB40922	GB44888	GB44888																												GB40922	GB42230	GB42230
		GB40923	GB44890	GB44890																												GB40923	GB42231	GB42231
		GB40925	GB44899	GB44899																												GB40925	GB42233	GB42233
		GB40926	GB44900	GB44900																												GB40926	GB42234	GB42234
		GB40928	GB44905	GB44905																												GB40928	GB42236	GB42236
		GB40929	GB44906	GB44906																												GB40929	GB42237	GB42237
		GB40930	GB44907	GB44907																												GB40930	GB42239	GB42239
		GB40931	GB44909	GB44909																												GB40931	GB42241	GB42241
		GB40932	GB44913	GB44913																												GB40932	GB42244	GB42244
		GB40933	GB44917	GB44917																												GB40933	GB42249	GB42249
		GB40934	GB44918	GB44918																												GB40934	GB42252	GB42252
		GB40935	GB44927	GB44927																												GB40935	GB42260	GB42260
		GB40936	GB44934	GB44934																												GB40936	GB42261	GB42261
		GB40937	GB44935	GB44935																												GB40937	GB42262	GB42262
		GB40938	GB44936	GB44936																												GB40938	GB42263	GB42263
		GB40939	GB44938	GB44938																												GB40939	GB42264	GB42264
		GB40940	GB44939	GB44939																												GB40940	GB42266	GB42266
		GB40941	GB44943	GB44943																												GB40941	GB42272	GB42272
		GB40942	GB44959	GB44959																												GB40942	GB42274	GB42274
		GB40944	GB44960	GB44960																												GB40944	GB42275	GB42275
		GB40945	GB44961	GB44961																												GB40945	GB42276	GB42276
		GB40946	GB44966	GB44966																												GB40946	GB42280	GB42280
		GB40947	GB44967	GB44967																												GB40947	GB42281	GB42281
		GB40948	GB44968	GB44968																												GB40948	GB42292	GB42292
		GB40949	GB44969	GB44969																												GB40949	GB42295	GB42295
		GB40950	GB44972	GB44972																												GB40950	GB42296	GB42296
		GB40951	GB44973	GB44973																												GB40951	GB42297	GB42297
		GB40952	GB44974	GB44974																												GB40952	GB42298	GB42298
		GB40953	GB44976	GB44976																												GB40953	GB42300	GB42300
		GB40954	GB44983	GB44983																												GB40954	GB42304	GB42304
		GB40955	GB44988	GB44988																												GB40955	GB42306	GB42306
		GB40956	GB44994	GB44994																												GB40956	GB42311	GB42311
		GB40957	GB44996	GB44996																												GB40957	GB42312	GB42312
		GB40958	GB44998	GB44998																												GB40958	GB42316	GB42316
		GB40959	GB45001	GB45001																												GB40959	GB42317	GB42317
		GB40960	GB45005	GB45005																												GB40960	GB42318	GB42318
		GB40961	GB45008	GB45008																												GB40961	GB42319	GB42319
		GB40962	GB45009	GB45009																												GB40962	GB42321	GB42321
		GB40963	GB45017	GB45017																												GB40963	GB42323	GB42323
		GB40964	GB45020	GB45020																												GB40964	GB42324	GB42324
		GB40965	GB45024	GB45024																												GB40965	GB42326	GB42326
		GB40966	GB45029	GB45029																												GB40966	GB42327	GB42327
		GB40967	GB45035	GB45035																												GB40967	GB42330	GB42330
		GB40968	GB45036	GB45036																												GB40968	GB42334	GB42334
		GB40969	GB45037	GB45037																												GB40969	GB42350	GB42350
		GB40970	GB45044	GB45044																												GB40970	GB42352	GB42352
		GB40971	GB45045	GB45045																												GB40971	GB42354	GB42354
		GB40972	GB45047	GB45047																												GB40972	GB42355	GB42355
		GB40973	GB45050	GB45050																												GB40973	GB42356	GB42356
		GB40974	GB45051	GB45051																												GB40974	GB42358	GB42358
		GB40975	GB45052	GB45052																												GB40975	GB42360	GB42360
		GB40976	GB45055	GB45055																												GB40976	GB42365	GB42365
		GB40977	GB45062	GB45062																												GB40977	GB42367	GB42367
		GB40978	GB45063	GB45063																												GB40978	GB42369	GB42369
		GB40979	GB45070	GB45070																												GB40979	GB42372	GB42372
		GB40980	GB45074	GB45074																												GB40980	GB42374	GB42374
		GB40981	GB45075	GB45075																												GB40981	GB42375	GB42375
		GB40982	GB45086	GB45086																												GB40982	GB42376	GB42376
		GB40983	GB45094	GB45094																												GB40983	GB42377	GB42377
		GB40984	GB45096	GB45096																												GB40984	GB42378	GB42378
		GB40985	GB45098	GB45098																												GB40985	GB42379	GB42379
		GB40986	GB45101	GB45101																												GB40986	GB42381	GB42381
		GB40987	GB45119	GB45119																												GB40987	GB42383	GB42383
		GB40988	GB45128	GB45128																												GB40988	GB42384	GB42384
		GB40989	GB45137	GB45137																												GB40989	GB42385	GB42385
		GB40990	GB45139	GB45139																												GB40990	GB42400	GB42400
		GB40991	GB45140	GB45140																												GB40991	GB42401	GB42401
		GB40992	GB45141	GB45141																												GB40992	GB42408	GB42408
		GB40993	GB45142	GB45142																												GB40993	GB42409	GB42409
		GB40994	GB45145	GB45145																												GB40994	GB42411	GB42411
		GB40995	GB45147	GB45147																												GB40995	GB42412	GB42412
		GB40996	GB45150	GB45150																												GB40996	GB42414	GB42414
		GB40997	GB45153	GB45153																												GB40997	GB42416	GB42416
		GB40998	GB45156	GB45156																												GB40998	GB42418	GB42418
		GB40999	GB45157	GB45157																												GB40999	GB42419	GB42419
		GB41000	GB45159	GB45159																												GB41000	GB42420	GB42420
		GB41001	GB45174	GB45174																												GB41001	GB42422	GB42422
		GB41002	GB45177	GB45177																												GB41002	GB42423	GB42423
		GB41003	GB45183	GB45183																												GB41003	GB42424	GB42424
		GB41004	GB45184	GB45184																												GB41004	GB42425	GB42425
		GB41005	GB45185	GB45185																												GB41005	GB42426	GB42426
		GB41006	GB45189	GB45189																												GB41006	GB42427	GB42427
		GB41007	GB45193	GB45193																												GB41007	GB42428	GB42428
		GB41008	GB45195	GB45195																												GB41008	GB42429	GB42429
		GB41009	GB45197	GB45197																												GB41009	GB42431	GB42431
		GB41010	GB45199	GB45199																												GB41010	GB42436	GB42436
		GB41011	GB45207	GB45207																												GB41011	GB42447	GB42447
		GB41012	GB45212	GB45212																												GB41012	GB42448	GB42448
		GB41013	GB45215	GB45215																												GB41013	GB42450	GB42450
		GB41014	GB45216	GB45216																												GB41014	GB42451	GB42451
		GB41015	GB45221	GB45221																												GB41015	GB42454	GB42454
		GB41016	GB45225	GB45225																												GB41016	GB42455	GB42455
		GB41017	GB45235	GB45235																												GB41017	GB42457	GB42457
		GB41018	GB45248	GB45248																												GB41018	GB42466	GB42466
		GB41019	GB45250	GB45250																												GB41019	GB42468	GB42468
		GB41020	GB45256	GB45256																												GB41020	GB42478	GB42478
		GB41021	GB45257	GB45257																												GB41021	GB42479	GB42479
		GB41022	GB45258	GB45258																												GB41022	GB42482	GB42482
		GB41023	GB45259	GB45259																												GB41023	GB42484	GB42484
		GB41024	GB45260	GB45260																												GB41024	GB42487	GB42487
		GB41025	GB45263	GB45263																												GB41025	GB42489	GB42489
		GB41026	GB45265	GB45265																												GB41026	GB42492	GB42492
		GB41027	GB45270	GB45270																												GB41027	GB42493	GB42493
		GB41028	GB45277	GB45277																												GB41028	GB42494	GB42494
		GB41029	GB45285	GB45285																												GB41029	GB42495	GB42495
		GB41030	GB45286	GB45286																												GB41030	GB42496	GB42496
		GB41031	GB45287	GB45287																												GB41031	GB42500	GB42500
		GB41032	GB45292	GB45292																												GB41032	GB42501	GB42501
		GB41033	GB45297	GB45297																												GB41033	GB42505	GB42505
		GB41034	GB45303	GB45303																												GB41034	GB42508	GB42508
		GB41035	GB45324	GB45324																												GB41035	GB42515	GB42515
		GB41036	GB45345	GB45345																												GB41036	GB42516	GB42516
		GB41037	GB45348	GB45348																												GB41037	GB42519	GB42519
		GB41038	GB45350	GB45350																												GB41038	GB42520	GB42520
		GB41039	GB45354	GB45354																												GB41039	GB42525	GB42525
		GB41041	GB45356	GB45356																												GB41041	GB42526	GB42526
		GB41042	GB45364	GB45364																												GB41042	GB42527	GB42527
		GB41043	GB45368	GB45368																												GB41043	GB42529	GB42529
		GB41044	GB45372	GB45372																												GB41044	GB42534	GB42534
		GB41045	GB45373	GB45373																												GB41045	GB42538	GB42538
		GB41046	GB45374	GB45374																												GB41046	GB42541	GB42541
		GB41047	GB45375	GB45375																												GB41047	GB42543	GB42543
		GB41048	GB45377	GB45377																												GB41048	GB42544	GB42544
		GB41049	GB45382	GB45382																												GB41049	GB42549	GB42549
		GB41050	GB45388	GB45388																												GB41050	GB42550	GB42550
		GB41051	GB45399	GB45399																												GB41051	GB42551	GB42551
		GB41052	GB45413	GB45413																												GB41052	GB42553	GB42553
		GB41053	GB45415	GB45415																												GB41053	GB42555	GB42555
		GB41054	GB45433	GB45433																												GB41054	GB42558	GB42558
		GB41055	GB45435	GB45435																												GB41055	GB42559	GB42559
		GB41056	GB45437	GB45437																												GB41056	GB42560	GB42560
		GB41057	GB45458	GB45458																												GB41057	GB42567	GB42567
		GB41058	GB45459	GB45459																												GB41058	GB42576	GB42576
		GB41059	GB45463	GB45463																												GB41059	GB42577	GB42577
		GB41060	GB45474	GB45474																												GB41060	GB42579	GB42579
		GB41061	GB45487	GB45487																												GB41061	GB42580	GB42580
		GB41063	GB45497	GB45497																												GB41063	GB42584	GB42584
		GB41064	GB45498	GB45498																												GB41064	GB42592	GB42592
		GB41065	GB45500	GB45500																												GB41065	GB42593	GB42593
		GB41066	GB45501	GB45501																												GB41066	GB42603	GB42603
		GB41067	GB45503	GB45503																												GB41067	GB42604	GB42604
		GB41068	GB45517	GB45517																												GB41068	GB42606	GB42606
		GB41069	GB45518	GB45518																												GB41069	GB42607	GB42607
		GB41070	GB45526	GB45526																												GB41070	GB42608	GB42608
		GB41071	GB45528	GB45528																												GB41071	GB42613	GB42613
		GB41072	GB45532	GB45532																												GB41072	GB42614	GB42614
		GB41073	GB45534	GB45534																												GB41073	GB42621	GB42621
		GB41074	GB45537	GB45537																												GB41074	GB42624	GB42624
		GB41075	GB45547	GB45547																												GB41075	GB42628	GB42628
		GB41076	GB45548	GB45548																												GB41076	GB42629	GB42629
		GB41077	GB45564	GB45564																												GB41077	GB42634	GB42634
		GB41078	GB45567	GB45567																												GB41078	GB42644	GB42644
		GB41079	GB45569	GB45569																												GB41079	GB42646	GB42646
		GB41080	GB45582	GB45582																												GB41080	GB42648	GB42648
		GB41081	GB45583	GB45583																												GB41081	GB42649	GB42649
		GB41082	GB45597	GB45597																												GB41082	GB42650	GB42650
		GB41083	GB45617	GB45617																												GB41083	GB42651	GB42651
		GB41084	GB45623	GB45623																												GB41084	GB42654	GB42654
		GB41085	GB45624	GB45624																												GB41085	GB42656	GB42656
		GB41086	GB45625	GB45625																												GB41086	GB42659	GB42659
		GB41087	GB45633	GB45633																												GB41087	GB42660	GB42660
		GB41088	GB45637	GB45637																												GB41088	GB42661	GB42661
		GB41089	GB45640	GB45640																												GB41089	GB42664	GB42664
		GB41090	GB45654	GB45654																												GB41090	GB42666	GB42666
		GB41091	GB45657	GB45657																												GB41091	GB42667	GB42667
		GB41092	GB45664	GB45664																												GB41092	GB42669	GB42669
		GB41093	GB45673	GB45673																												GB41093	GB42670	GB42670
		GB41094	GB45678	GB45678																												GB41094	GB42671	GB42671
		GB41095	GB45679	GB45679																												GB41095	GB42672	GB42672
		GB41096	GB45685	GB45685																												GB41096	GB42673	GB42673
		GB41097	GB45686	GB45686																												GB41097	GB42674	GB42674
		GB41098	GB45688	GB45688																												GB41098	GB42675	GB42675
		GB41099	GB45689	GB45689																												GB41099	GB42678	GB42678
		GB41100	GB45690	GB45690																												GB41100	GB42680	GB42680
		GB41101	GB45698	GB45698																												GB41101	GB42682	GB42682
		GB41102	GB45704	GB45704																												GB41102	GB42683	GB42683
		GB41103	GB45716	GB45716																												GB41103	GB42685	GB42685
		GB41104	GB45720	GB45720																												GB41104	GB42689	GB42689
		GB41105	GB45730	GB45730																												GB41105	GB42691	GB42691
		GB41106	GB45732	GB45732																												GB41106	GB42692	GB42692
		GB41107	GB45741	GB45741																												GB41107	GB42693	GB42693
		GB41108	GB45743	GB45743																												GB41108	GB42694	GB42694
		GB41109	GB45758	GB45758																												GB41109	GB42698	GB42698
		GB41110	GB45761	GB45761																												GB41110	GB42704	GB42704
		GB41111	GB45774	GB45774																												GB41111	GB42705	GB42705
		GB41112	GB45795	GB45795																												GB41112	GB42706	GB42706
		GB41113	GB45811	GB45811																												GB41113	GB42707	GB42707
		GB41114	GB45819	GB45819																												GB41114	GB42708	GB42708
		GB41115	GB45820	GB45820																												GB41115	GB42714	GB42714
		GB41116	GB45823	GB45823																												GB41116	GB42715	GB42715
		GB41117	GB45829	GB45829																												GB41117	GB42716	GB42716
		GB41118	GB45831	GB45831																												GB41118	GB42720	GB42720
		GB41119	GB45850	GB45850																												GB41119	GB42721	GB42721
		GB41120	GB45852	GB45852																												GB41120	GB42722	GB42722
		GB41121	GB45854	GB45854																												GB41121	GB42724	GB42724
		GB41122	GB45864	GB45864																												GB41122	GB42726	GB42726
		GB41123	GB45867	GB45867																												GB41123	GB42728	GB42728
		GB41126	GB45871	GB45871																												GB41126	GB42731	GB42731
		GB41127	GB45873	GB45873																												GB41127	GB42732	GB42732
		GB41128	GB45878	GB45878																												GB41128	GB42737	GB42737
		GB41129	GB45881	GB45881																												GB41129	GB42738	GB42738
		GB41130	GB45883	GB45883																												GB41130	GB42740	GB42740
		GB41131	GB45884	GB45884																												GB41131	GB42742	GB42742
		GB41132	GB45905	GB45905																												GB41132	GB42744	GB42744
		GB41133	GB45907	GB45907																												GB41133	GB42746	GB42746
		GB41134	GB45913	GB45913																												GB41134	GB42747	GB42747
		GB41135	GB45923	GB45923																												GB41135	GB42748	GB42748
		GB41136	GB45924	GB45924																												GB41136	GB42750	GB42750
		GB41137	GB45932	GB45932																												GB41137	GB42752	GB42752
		GB41138	GB45934	GB45934																												GB41138	GB42753	GB42753
		GB41139	GB45935	GB45935																												GB41139	GB42755	GB42755
		GB41140	GB45937	GB45937																												GB41140	GB42757	GB42757
		GB41141	GB45943	GB45943																												GB41141	GB42758	GB42758
		GB41142	GB45944	GB45944																												GB41142	GB42759	GB42759
		GB41143	GB45951	GB45951																												GB41143	GB42763	GB42763
		GB41145	GB45968	GB45968																												GB41145	GB42764	GB42764
		GB41146	GB45970	GB45970																												GB41146	GB42769	GB42769
		GB41147	GB45973	GB45973																												GB41147	GB42770	GB42770
		GB41148	GB46006	GB46006																												GB41148	GB42771	GB42771
		GB41149	GB46013	GB46013																												GB41149	GB42773	GB42773
		GB41150	GB46017	GB46017																												GB41150	GB42776	GB42776
		GB41151	GB46035	GB46035																												GB41151	GB42779	GB42779
		GB41152	GB46039	GB46039																												GB41152	GB42781	GB42781
		GB41153	GB46050	GB46050																												GB41153	GB42784	GB42784
		GB41154	GB46052	GB46052																												GB41154	GB42785	GB42785
		GB41155	GB46061	GB46061																												GB41155	GB42786	GB42786
		GB41156	GB46066	GB46066																												GB41156	GB42787	GB42787
		GB41157	GB46067	GB46067																												GB41157	GB42793	GB42793
		GB41158	GB46069	GB46069																												GB41158	GB42794	GB42794
		GB41159	GB46070	GB46070																												GB41159	GB42797	GB42797
		GB41160	GB46071	GB46071																												GB41160	GB42799	GB42799
		GB41161	GB46091	GB46091																												GB41161	GB42804	GB42804
		GB41162	GB46102	GB46102																												GB41162	GB42805	GB42805
		GB41163	GB46112	GB46112																												GB41163	GB42808	GB42808
		GB41164	GB46113	GB46113																												GB41164	GB42809	GB42809
		GB41165	GB46118	GB46118																												GB41165	GB42810	GB42810
		GB41166	GB46119	GB46119																												GB41166	GB42811	GB42811
		GB41167	GB46129	GB46129																												GB41167	GB42812	GB42812
		GB41168	GB46131	GB46131																												GB41168	GB42814	GB42814
		GB41169	GB46144	GB46144																												GB41169	GB42816	GB42816
		GB41170	GB46145	GB46145																												GB41170	GB42817	GB42817
		GB41171	GB46146	GB46146																												GB41171	GB42819	GB42819
		GB41172	GB46147	GB46147																												GB41172	GB42820	GB42820
		GB41173	GB46169	GB46169																												GB41173	GB42821	GB42821
		GB41174	GB46188	GB46188																												GB41174	GB42822	GB42822
		GB41175	GB46209	GB46209																												GB41175	GB42824	GB42824
		GB41176	GB46211	GB46211																												GB41176	GB42829	GB42829
		GB41177	GB46212	GB46212																												GB41177	GB42834	GB42834
		GB41178	GB46214	GB46214																												GB41178	GB42835	GB42835
		GB41179	GB46217	GB46217																												GB41179	GB42836	GB42836
		GB41180	GB46218	GB46218																												GB41180	GB42837	GB42837
		GB41181	GB46231	GB46231																												GB41181	GB42838	GB42838
		GB41182	GB46240	GB46240																												GB41182	GB42840	GB42840
		GB41183	GB46243	GB46243																												GB41183	GB42841	GB42841
		GB41184	GB46245	GB46245																												GB41184	GB42844	GB42844
		GB41185	GB46247	GB46247																												GB41185	GB42846	GB42846
		GB41186	GB46251	GB46251																												GB41186	GB42847	GB42847
		GB41187	GB46255	GB46255																												GB41187	GB42848	GB42848
		GB41188	GB46263	GB46263																												GB41188	GB42849	GB42849
		GB41189	GB46266	GB46266																												GB41189	GB42850	GB42850
		GB41191	GB46268	GB46268																												GB41191	GB42852	GB42852
		GB41192	GB46271	GB46271																												GB41192	GB42853	GB42853
		GB41193	GB46273	GB46273																												GB41193	GB42855	GB42855
		GB41195	GB46274	GB46274																												GB41195	GB42856	GB42856
		GB41196	GB46277	GB46277																												GB41196	GB42858	GB42858
		GB41197	GB46291	GB46291																												GB41197	GB42859	GB42859
		GB41198	GB46296	GB46296																												GB41198	GB42862	GB42862
		GB41199	GB46314	GB46314																												GB41199	GB42865	GB42865
		GB41201	GB46321	GB46321																												GB41201	GB42866	GB42866
		GB41202	GB46322	GB46322																												GB41202	GB42867	GB42867
		GB41203	GB46330	GB46330																												GB41203	GB42869	GB42869
		GB41204	GB46333	GB46333																												GB41204	GB42872	GB42872
		GB41205	GB46339	GB46339																												GB41205	GB42874	GB42874
		GB41206	GB46345	GB46345																												GB41206	GB42875	GB42875
		GB41207	GB46360	GB46360																												GB41207	GB42879	GB42879
		GB41208	GB46362	GB46362																												GB41208	GB42880	GB42880
		GB41209	GB46363	GB46363																												GB41209	GB42881	GB42881
		GB41210	GB46365	GB46365																												GB41210	GB42884	GB42884
		GB41211	GB46371	GB46371																												GB41211	GB42885	GB42885
		GB41212	GB46373	GB46373																												GB41212	GB42888	GB42888
		GB41213	GB46376	GB46376																												GB41213	GB42892	GB42892
		GB41214	GB46377	GB46377																												GB41214	GB42894	GB42894
		GB41215	GB46395	GB46395																												GB41215	GB42895	GB42895
		GB41217	GB46419	GB46419																												GB41217	GB42897	GB42897
		GB41218	GB46420	GB46420																												GB41218	GB42907	GB42907
		GB41219	GB46423	GB46423																												GB41219	GB42908	GB42908
		GB41220	GB46425	GB46425																												GB41220	GB42917	GB42917
		GB41221	GB46429	GB46429																												GB41221	GB42919	GB42919
		GB41222	GB46431	GB46431																												GB41222	GB42920	GB42920
		GB41223	GB46436	GB46436																												GB41223	GB42921	GB42921
		GB41224	GB46437	GB46437																												GB41224	GB42923	GB42923
		GB41225	GB46448	GB46448																												GB41225	GB42930	GB42930
		GB41226	GB46450	GB46450																												GB41226	GB42931	GB42931
		GB41227	GB46452	GB46452																												GB41227	GB42932	GB42932
		GB41228	GB46457	GB46457																												GB41228	GB42933	GB42933
		GB41230	GB46478	GB46478																												GB41230	GB42940	GB42940
		GB41231	GB46479	GB46479																												GB41231	GB42941	GB42941
		GB41232	GB46487	GB46487																												GB41232	GB42942	GB42942
		GB41233	GB46490	GB46490																												GB41233	GB42943	GB42943
		GB41234	GB46492	GB46492																												GB41234	GB42944	GB42944
		GB41235	GB46494	GB46494																												GB41235	GB42945	GB42945
		GB41236	GB46496	GB46496																												GB41236	GB42949	GB42949
		GB41237	GB46509	GB46509																												GB41237	GB42957	GB42957
		GB41238	GB46511	GB46511																												GB41238	GB42960	GB42960
		GB41239	GB46512	GB46512																												GB41239	GB42963	GB42963
		GB41240	GB46513	GB46513																												GB41240	GB42964	GB42964
		GB41241	GB46520	GB46520																												GB41241	GB42965	GB42965
		GB41242	GB46521	GB46521																												GB41242	GB42967	GB42967
		GB41243	GB46526	GB46526																												GB41243	GB42969	GB42969
		GB41244	GB46533	GB46533																												GB41244	GB42973	GB42973
		GB41246	GB46539	GB46539																												GB41246	GB42976	GB42976
		GB41247	GB46541	GB46541																												GB41247	GB42977	GB42977
		GB41248	GB46563	GB46563																												GB41248	GB42979	GB42979
		GB41249	GB46564	GB46564																												GB41249	GB42981	GB42981
		GB41250	GB46567	GB46567																												GB41250	GB42984	GB42984
		GB41251	GB46569	GB46569																												GB41251	GB42985	GB42985
		GB41252	GB46581	GB46581																												GB41252	GB42986	GB42986
		GB41254	GB46582	GB46582																												GB41254	GB42987	GB42987
		GB41255	GB46583	GB46583																												GB41255	GB42994	GB42994
		GB41257	GB46586	GB46586																												GB41257	GB42995	GB42995
		GB41258	GB46589	GB46589																												GB41258	GB42997	GB42997
		GB41259	GB46599	GB46599																												GB41259	GB43004	GB43004
		GB41260	GB46605	GB46605																												GB41260	GB43015	GB43015
		GB41261	GB46606	GB46606																												GB41261	GB43016	GB43016
		GB41262	GB46610	GB46610																												GB41262	GB43034	GB43034
		GB41263	GB46614	GB46614																												GB41263	GB43035	GB43035
		GB41264	GB46616	GB46616																												GB41264	GB43053	GB43053
		GB41265	GB46617	GB46617																												GB41265	GB43054	GB43054
		GB41266	GB46618	GB46618																												GB41266	GB43074	GB43074
		GB41267	GB46627	GB46627																												GB41267	GB43075	GB43075
		GB41268	GB46630	GB46630																												GB41268	GB43076	GB43076
		GB41269	GB46636	GB46636																												GB41269	GB43077	GB43077
		GB41270	GB46642	GB46642																												GB41270	GB43080	GB43080
		GB41271	GB46645	GB46645																												GB41271	GB43084	GB43084
		GB41272	GB46684	GB46684																												GB41272	GB43086	GB43086
		GB41273	GB46687	GB46687																												GB41273	GB43087	GB43087
		GB41274	GB46689	GB46689																												GB41274	GB43088	GB43088
		GB41275	GB46691	GB46691																												GB41275	GB43089	GB43089
		GB41276	GB46695	GB46695																												GB41276	GB43092	GB43092
		GB41277	GB46697	GB46697																												GB41277	GB43095	GB43095
		GB41278	GB46705	GB46705																												GB41278	GB43098	GB43098
		GB41279	GB46713	GB46713																												GB41279	GB43100	GB43100
		GB41280	GB46720	GB46720																												GB41280	GB43104	GB43104
		GB41281	GB46735	GB46735																												GB41281	GB43105	GB43105
		GB41282	GB46736	GB46736																												GB41282	GB43108	GB43108
		GB41283	GB46739	GB46739																												GB41283	GB43111	GB43111
		GB41284	GB46741	GB46741																												GB41284	GB43112	GB43112
		GB41285	GB46744	GB46744																												GB41285	GB43113	GB43113
		GB41286	GB46757	GB46757																												GB41286	GB43114	GB43114
		GB41287	GB46761	GB46761																												GB41287	GB43115	GB43115
		GB41288	GB46766	GB46766																												GB41288	GB43116	GB43116
		GB41289	GB46768	GB46768																												GB41289	GB43117	GB43117
		GB41290	GB46771	GB46771																												GB41290	GB43118	GB43118
		GB41291	GB46774	GB46774																												GB41291	GB43119	GB43119
		GB41292	GB46775	GB46775																												GB41292	GB43120	GB43120
		GB41293	GB46786	GB46786																												GB41293	GB43121	GB43121
		GB41294	GB46789	GB46789																												GB41294	GB43122	GB43122
		GB41295	GB46832	GB46832																												GB41295	GB43123	GB43123
		GB41296	GB46844	GB46844																												GB41296	GB43124	GB43124
		GB41297	GB46873	GB46873																												GB41297	GB43125	GB43125
		GB41300	GB46877	GB46877																												GB41300	GB43126	GB43126
		GB41301	GB46878	GB46878																												GB41301	GB43128	GB43128
		GB41302	GB46886	GB46886																												GB41302	GB43130	GB43130
		GB41303	GB46887	GB46887																												GB41303	GB43131	GB43131
		GB41304	GB46893	GB46893																												GB41304	GB43132	GB43132
		GB41305	GB46914	GB46914																												GB41305	GB43133	GB43133
		GB41306	GB46915	GB46915																												GB41306	GB43134	GB43134
		GB41307	GB46918	GB46918																												GB41307	GB43135	GB43135
		GB41308	GB46920	GB46920																												GB41308	GB43138	GB43138
		GB41309	GB46922	GB46922																												GB41309	GB43140	GB43140
		GB41310	GB46962	GB46962																												GB41310	GB43141	GB43141
		GB41311	GB46977	GB46977																												GB41311	GB43143	GB43143
		GB41312	GB46983	GB46983																												GB41312	GB43145	GB43145
		GB41313	GB46985	GB46985																												GB41313	GB43147	GB43147
		GB41314	GB47007	GB47007																												GB41314	GB43149	GB43149
		GB41315	GB47008	GB47008																												GB41315	GB43150	GB43150
		GB41316	GB47010	GB47010																												GB41316	GB43153	GB43153
		GB41317	GB47026	GB47026																												GB41317	GB43154	GB43154
		GB41318	GB47028	GB47028																												GB41318	GB43155	GB43155
		GB41319	GB47029	GB47029																												GB41319	GB43157	GB43157
		GB41320	GB47030	GB47030																												GB41320	GB43158	GB43158
		GB41321	GB47036	GB47036																												GB41321	GB43159	GB43159
		GB41322	GB47039	GB47039																												GB41322	GB43160	GB43160
		GB41324	GB47040	GB47040																												GB41324	GB43161	GB43161
		GB41325	GB47041	GB47041																												GB41325	GB43162	GB43162
		GB41326	GB47045	GB47045																												GB41326	GB43163	GB43163
		GB41328	GB47049	GB47049																												GB41328	GB43165	GB43165
		GB41329	GB47054	GB47054																												GB41329	GB43168	GB43168
		GB41330	GB47075	GB47075																												GB41330	GB43171	GB43171
		GB41331	GB47079	GB47079																												GB41331	GB43172	GB43172
		GB41332	GB47091	GB47091																												GB41332	GB43173	GB43173
		GB41333	GB47102	GB47102																												GB41333	GB43175	GB43175
		GB41334	GB47103	GB47103																												GB41334	GB43176	GB43176
		GB41335	GB47106	GB47106																												GB41335	GB43178	GB43178
		GB41336	GB47107	GB47107																												GB41336	GB43179	GB43179
		GB41337	GB47114	GB47114																												GB41337	GB43180	GB43180
		GB41338	GB47120	GB47120																												GB41338	GB43184	GB43184
		GB41339	GB47136	GB47136																												GB41339	GB43185	GB43185
		GB41340	GB47140	GB47140																												GB41340	GB43186	GB43186
		GB41341	GB47142	GB47142																												GB41341	GB43188	GB43188
		GB41342	GB47146	GB47146																												GB41342	GB43189	GB43189
		GB41343	GB47148	GB47148																												GB41343	GB43191	GB43191
		GB41344	GB47180	GB47180																												GB41344	GB43192	GB43192
		GB41345	GB47182	GB47182																												GB41345	GB43193	GB43193
		GB41346	GB47183	GB47183																												GB41346	GB43195	GB43195
		GB41347	GB47189	GB47189																												GB41347	GB43198	GB43198
		GB41348	GB47190	GB47190																												GB41348	GB43200	GB43200
		GB41352	GB47202	GB47202																												GB41352	GB43203	GB43203
		GB41353	GB47203	GB47203																												GB41353	GB43207	GB43207
		GB41354	GB47217	GB47217																												GB41354	GB43208	GB43208
		GB41355	GB47224	GB47224																												GB41355	GB43210	GB43210
		GB41356	GB47229	GB47229																												GB41356	GB43212	GB43212
		GB41358	GB47230	GB47230																												GB41358	GB43216	GB43216
		GB41359	GB47234	GB47234																												GB41359	GB43217	GB43217
		GB41360	GB47235	GB47235																												GB41360	GB43218	GB43218
		GB41361	GB47236	GB47236																												GB41361	GB43219	GB43219
		GB41362	GB47238	GB47238																												GB41362	GB43220	GB43220
		GB41363	GB47250	GB47250																												GB41363	GB43223	GB43223
		GB41364	GB47259	GB47259																												GB41364	GB43225	GB43225
		GB41365	GB47260	GB47260																												GB41365	GB43226	GB43226
		GB41366	GB47271	GB47271																												GB41366	GB43228	GB43228
		GB41367	GB47278	GB47278																												GB41367	GB43229	GB43229
		GB41368	GB47280	GB47280																												GB41368	GB43231	GB43231
		GB41369	GB47281	GB47281																												GB41369	GB43232	GB43232
		GB41371	GB47284	GB47284																												GB41371	GB43234	GB43234
		GB41372	GB47296	GB47296																												GB41372	GB43236	GB43236
		GB41373	GB47299	GB47299																												GB41373	GB43237	GB43237
		GB41374	GB47300	GB47300																												GB41374	GB43238	GB43238
		GB41376	GB47303	GB47303																												GB41376	GB43239	GB43239
		GB41377	GB47308	GB47308																												GB41377	GB43245	GB43245
		GB41378	GB47319	GB47319																												GB41378	GB43246	GB43246
		GB41379	GB47322	GB47322																												GB41379	GB43247	GB43247
		GB41380	GB47329	GB47329																												GB41380	GB43256	GB43256
		GB41381	GB47336	GB47336																												GB41381	GB43258	GB43258
		GB41382	GB47351	GB47351																												GB41382	GB43260	GB43260
		GB41383	GB47352	GB47352																												GB41383	GB43261	GB43261
		GB41384	GB47372	GB47372																												GB41384	GB43263	GB43263
		GB41385	GB47379	GB47379																												GB41385	GB43264	GB43264
		GB41386	GB47381	GB47381																												GB41386	GB43265	GB43265
		GB41387	GB47383	GB47383																												GB41387	GB43270	GB43270
		GB41388	GB47385	GB47385																												GB41388	GB43276	GB43276
		GB41389	GB47411	GB47411																												GB41389	GB43277	GB43277
		GB41390	GB47415	GB47415																												GB41390	GB43280	GB43280
		GB41391	GB47418	GB47418																												GB41391	GB43282	GB43282
		GB41392	GB47420	GB47420																												GB41392	GB43285	GB43285
		GB41393	GB47422	GB47422																												GB41393	GB43287	GB43287
		GB41394	GB47423	GB47423																												GB41394	GB43292	GB43292
		GB41395	GB47428	GB47428																												GB41395	GB43293	GB43293
		GB41396	GB47430	GB47430																												GB41396	GB43295	GB43295
		GB41397	GB47431	GB47431																												GB41397	GB43300	GB43300
		GB41398	GB47443	GB47443																												GB41398	GB43301	GB43301
		GB41399	GB47449	GB47449																												GB41399	GB43302	GB43302
		GB41400	GB47452	GB47452																												GB41400	GB43303	GB43303
		GB41401	GB47457	GB47457																												GB41401	GB43304	GB43304
		GB41402	GB47462	GB47462																												GB41402	GB43305	GB43305
		GB41403	GB47466	GB47466																												GB41403	GB43314	GB43314
		GB41404	GB47472	GB47472																												GB41404	GB43315	GB43315
		GB41405	GB47474	GB47474																												GB41405	GB43316	GB43316
		GB41406	GB47477	GB47477																												GB41406	GB43329	GB43329
		GB41407	GB47478	GB47478																												GB41407	GB43332	GB43332
		GB41408	GB47488	GB47488																												GB41408	GB43338	GB43338
		GB41409	GB47495	GB47495																												GB41409	GB43353	GB43353
		GB41410	GB47499	GB47499																												GB41410	GB43365	GB43365
		GB41411	GB47500	GB47500																												GB41411	GB43366	GB43366
		GB41412	GB47502	GB47502																												GB41412	GB43369	GB43369
		GB41413	GB47503	GB47503																												GB41413	GB43375	GB43375
		GB41414	GB47513	GB47513																												GB41414	GB43377	GB43377
		GB41415	GB47514	GB47514																												GB41415	GB43378	GB43378
		GB41416	GB47516	GB47516																												GB41416	GB43379	GB43379
		GB41417	GB47517	GB47517																												GB41417	GB43389	GB43389
		GB41418	GB47518	GB47518																												GB41418	GB43390	GB43390
		GB41419	GB47542	GB47542																												GB41419	GB43392	GB43392
		GB41420	GB47543	GB47543																												GB41420	GB43393	GB43393
		GB41421	GB47551	GB47551																												GB41421	GB43401	GB43401
		GB41422	GB47553	GB47553																												GB41422	GB43403	GB43403
		GB41423	GB47565	GB47565																												GB41423	GB43407	GB43407
		GB41424	GB47568	GB47568																												GB41424	GB43409	GB43409
		GB41425	GB47572	GB47572																												GB41425	GB43411	GB43411
		GB41426	GB47573	GB47573																												GB41426	GB43416	GB43416
		GB41427	GB47575	GB47575																												GB41427	GB43417	GB43417
		GB41428	GB47579	GB47579																												GB41428	GB43419	GB43419
		GB41429	GB47581	GB47581																												GB41429	GB43420	GB43420
		GB41430	GB47589	GB47589																												GB41430	GB43421	GB43421
		GB41431	GB47590	GB47590																												GB41431	GB43422	GB43422
		GB41432	GB47593	GB47593																												GB41432	GB43427	GB43427
		GB41433	GB47594	GB47594																												GB41433	GB43429	GB43429
		GB41434	GB47599	GB47599																												GB41434	GB43434	GB43434
		GB41435	GB47604	GB47604																												GB41435	GB43437	GB43437
		GB41436	GB47614	GB47614																												GB41436	GB43438	GB43438
		GB41437	GB47628	GB47628																												GB41437	GB43439	GB43439
		GB41438	GB47630	GB47630																												GB41438	GB43441	GB43441
		GB41439	GB47631	GB47631																												GB41439	GB43443	GB43443
		GB41440	GB47635	GB47635																												GB41440	GB43444	GB43444
		GB41441	GB47636	GB47636																												GB41441	GB43446	GB43446
		GB41442	GB47654	GB47654																												GB41442	GB43448	GB43448
		GB41443	GB47655	GB47655																												GB41443	GB43453	GB43453
		GB41444	GB47661	GB47661																												GB41444	GB43456	GB43456
		GB41445	GB47668	GB47668																												GB41445	GB43459	GB43459
		GB41446	GB47678	GB47678																												GB41446	GB43462	GB43462
		GB41447	GB47680	GB47680																												GB41447	GB43463	GB43463
		GB41448	GB47683	GB47683																												GB41448	GB43464	GB43464
		GB41449	GB47688	GB47688																												GB41449	GB43466	GB43466
		GB41450	GB47718	GB47718																												GB41450	GB43467	GB43467
		GB41451	GB47736	GB47736																												GB41451	GB43470	GB43470
		GB41452	GB47744	GB47744																												GB41452	GB43476	GB43476
		GB41453	GB47747	GB47747																												GB41453	GB43478	GB43478
		GB41454	GB47749	GB47749																												GB41454	GB43481	GB43481
		GB41455	GB47767	GB47767																												GB41455	GB43483	GB43483
		GB41456	GB47768	GB47768																												GB41456	GB43485	GB43485
		GB41457	GB47769	GB47769																												GB41457	GB43486	GB43486
		GB41458	GB47779	GB47779																												GB41458	GB43487	GB43487
		GB41459	GB47788	GB47788																												GB41459	GB43495	GB43495
		GB41460	GB47799	GB47799																												GB41460	GB43497	GB43497
		GB41461	GB47803	GB47803																												GB41461	GB43500	GB43500
		GB41462	GB47805	GB47805																												GB41462	GB43502	GB43502
		GB41463	GB47808	GB47808																												GB41463	GB43504	GB43504
		GB41464	GB47812	GB47812																												GB41464	GB43507	GB43507
		GB41465	GB47814	GB47814																												GB41465	GB43508	GB43508
		GB41466	GB47815	GB47815																												GB41466	GB43520	GB43520
		GB41467	GB47816	GB47816																												GB41467	GB43521	GB43521
		GB41468	GB47817	GB47817																												GB41468	GB43526	GB43526
		GB41469	GB47828	GB47828																												GB41469	GB43540	GB43540
		GB41470	GB47829	GB47829																												GB41470	GB43543	GB43543
		GB41471	GB47832	GB47832																												GB41471	GB43544	GB43544
		GB41472	GB47839	GB47839																												GB41472	GB43546	GB43546
		GB41474	GB47841	GB47841																												GB41474	GB43548	GB43548
		GB41475	GB47846	GB47846																												GB41475	GB43549	GB43549
		GB41476	GB47849	GB47849																												GB41476	GB43551	GB43551
		GB41478	GB47875	GB47875																												GB41478	GB43553	GB43553
		GB41479	GB47876	GB47876																												GB41479	GB43555	GB43555
		GB41480	GB47879	GB47879																												GB41480	GB43559	GB43559
		GB41481	GB47880	GB47880																												GB41481	GB43561	GB43561
		GB41483	GB47881	GB47881																												GB41483	GB43562	GB43562
		GB41484	GB47889	GB47889																												GB41484	GB43563	GB43563
		GB41485	GB47904	GB47904																												GB41485	GB43564	GB43564
		GB41486	GB47918	GB47918																												GB41486	GB43565	GB43565
		GB41487	GB47925	GB47925																												GB41487	GB43569	GB43569
		GB41488	GB47928	GB47928																												GB41488	GB43574	GB43574
		GB41489	GB47944	GB47944																												GB41489	GB43575	GB43575
		GB41490	GB47961	GB47961																												GB41490	GB43579	GB43579
		GB41491	GB47962	GB47962																												GB41491	GB43580	GB43580
		GB41492	GB47991	GB47991																												GB41492	GB43581	GB43581
		GB41493	GB47998	GB47998																												GB41493	GB43584	GB43584
		GB41494	GB48005	GB48005																												GB41494	GB43586	GB43586
		GB41495	GB48007	GB48007																												GB41495	GB43591	GB43591
		GB41497	GB48017	GB48017																												GB41497	GB43602	GB43602
		GB41498	GB48022	GB48022																												GB41498	GB43606	GB43606
		GB41499	GB48034	GB48034																												GB41499	GB43611	GB43611
		GB41500	GB48039	GB48039																												GB41500	GB43613	GB43613
		GB41502	GB48052	GB48052																												GB41502	GB43617	GB43617
		GB41503	GB48055	GB48055																												GB41503	GB43618	GB43618
		GB41504	GB48059	GB48059																												GB41504	GB43621	GB43621
		GB41505	GB48061	GB48061																												GB41505	GB43622	GB43622
		GB41506	GB48072	GB48072																												GB41506	GB43623	GB43623
		GB41507	GB48078	GB48078																												GB41507	GB43624	GB43624
		GB41508	GB48086	GB48086																												GB41508	GB43625	GB43625
		GB41510	GB48097	GB48097																												GB41510	GB43626	GB43626
		GB41511	GB48102	GB48102																												GB41511	GB43628	GB43628
		GB41512	GB48103	GB48103																												GB41512	GB43631	GB43631
		GB41513	GB48105	GB48105																												GB41513	GB43635	GB43635
		GB41514	GB48114	GB48114																												GB41514	GB43637	GB43637
		GB41515	GB48115	GB48115																												GB41515	GB43640	GB43640
		GB41516	GB48117	GB48117																												GB41516	GB43662	GB43662
		GB41517	GB48121	GB48121																												GB41517	GB43676	GB43676
		GB41518	GB48124	GB48124																												GB41518	GB43684	GB43684
		GB41519	GB48125	GB48125																												GB41519	GB43687	GB43687
		GB41520	GB48127	GB48127																												GB41520	GB43691	GB43691
		GB41521	GB48140	GB48140																												GB41521	GB43692	GB43692
		GB41522	GB48145	GB48145																												GB41522	GB43697	GB43697
		GB41523	GB48150	GB48150																												GB41523	GB43702	GB43702
		GB41524	GB48151	GB48151																												GB41524	GB43704	GB43704
		GB41525	GB48156	GB48156																												GB41525	GB43706	GB43706
		GB41526	GB48157	GB48157																												GB41526	GB43707	GB43707
		GB41527	GB48158	GB48158																												GB41527	GB43711	GB43711
		GB41529	GB48160	GB48160																												GB41529	GB43712	GB43712
		GB41530	GB48162	GB48162																												GB41530	GB43715	GB43715
		GB41531	GB48165	GB48165																												GB41531	GB43716	GB43716
		GB41532	GB48177	GB48177																												GB41532	GB43719	GB43719
		GB41533	GB48191	GB48191																												GB41533	GB43722	GB43722
		GB41534	GB48193	GB48193																												GB41534	GB43727	GB43727
		GB41535	GB48195	GB48195																												GB41535	GB43729	GB43729
		GB41536	GB48199	GB48199																												GB41536	GB43730	GB43730
		GB41537	GB48207	GB48207																												GB41537	GB43732	GB43732
		GB41538	GB48215	GB48215																												GB41538	GB43736	GB43736
		GB41539	GB48216	GB48216																												GB41539	GB43737	GB43737
		GB41540	GB48219	GB48219																												GB41540	GB43738	GB43738
		GB41541	GB48229	GB48229																												GB41541	GB43739	GB43739
		GB41542	GB48230	GB48230																												GB41542	GB43742	GB43742
		GB41543	GB48233	GB48233																												GB41543	GB43743	GB43743
		GB41544	GB48234	GB48234																												GB41544	GB43750	GB43750
		GB41545	GB48241	GB48241																												GB41545	GB43755	GB43755
		GB41546	GB48244	GB48244																												GB41546	GB43761	GB43761
		GB41547	GB48247	GB48247																												GB41547	GB43770	GB43770
		GB41549	GB48248	GB48248																												GB41549	GB43771	GB43771
		GB41550	GB48250	GB48250																												GB41550	GB43772	GB43772
		GB41551	GB48254	GB48254																												GB41551	GB43778	GB43778
		GB41552	GB48256	GB48256																												GB41552	GB43782	GB43782
		GB41553	GB48258	GB48258																												GB41553	GB43786	GB43786
		GB41554	GB48259	GB48259																												GB41554	GB43789	GB43789
		GB41556	GB48261	GB48261																												GB41556	GB43790	GB43790
		GB41557	GB48262	GB48262																												GB41557	GB43805	GB43805
		GB41558	GB48269	GB48269																												GB41558	GB43809	GB43809
		GB41559	GB48270	GB48270																												GB41559	GB43812	GB43812
		GB41560	GB48275	GB48275																												GB41560	GB43813	GB43813
		GB41562	GB48305	GB48305																												GB41562	GB43816	GB43816
		GB41563	GB48323	GB48323																												GB41563	GB43819	GB43819
		GB41564	GB48325	GB48325																												GB41564	GB43820	GB43820
		GB41565	GB48331	GB48331																												GB41565	GB43823	GB43823
		GB41567	GB48335	GB48335																												GB41567	GB43825	GB43825
		GB41568	GB48336	GB48336																												GB41568	GB43828	GB43828
		GB41569	GB48339	GB48339																												GB41569	GB43831	GB43831
		GB41570	GB48340	GB48340																												GB41570	GB43839	GB43839
		GB41571	GB48344	GB48344																												GB41571	GB43840	GB43840
		GB41572	GB48366	GB48366																												GB41572	GB43844	GB43844
		GB41573	GB48367	GB48367																												GB41573	GB43848	GB43848
		GB41574	GB48375	GB48375																												GB41574	GB43851	GB43851
		GB41575	GB48377	GB48377																												GB41575	GB43852	GB43852
		GB41576	GB48382	GB48382																												GB41576	GB43855	GB43855
		GB41577	GB48385	GB48385																												GB41577	GB43856	GB43856
		GB41578	GB48402	GB48402																												GB41578	GB43857	GB43857
		GB41579	GB48422	GB48422																												GB41579	GB43858	GB43858
		GB41580	GB48429	GB48429																												GB41580	GB43860	GB43860
		GB41581	GB48430	GB48430																												GB41581	GB43863	GB43863
		GB41582	GB48431	GB48431																												GB41582	GB43867	GB43867
		GB41583	GB48434	GB48434																												GB41583	GB43868	GB43868
		GB41584	GB48444	GB48444																												GB41584	GB43871	GB43871
		GB41585	GB48446	GB48446																												GB41585	GB43872	GB43872
		GB41586	GB48450	GB48450																												GB41586	GB43873	GB43873
		GB41587	GB48452	GB48452																												GB41587	GB43874	GB43874
		GB41588	GB48453	GB48453																												GB41588	GB43876	GB43876
		GB41589	GB48454	GB48454																												GB41589	GB43877	GB43877
		GB41590	GB48487	GB48487																												GB41590	GB43879	GB43879
		GB41591	GB48489	GB48489																												GB41591	GB43882	GB43882
		GB41592	GB48497	GB48497																												GB41592	GB43883	GB43883
		GB41593	GB48521	GB48521																												GB41593	GB43884	GB43884
		GB41594	GB48523	GB48523																												GB41594	GB43887	GB43887
		GB41595	GB48527	GB48527																												GB41595	GB43888	GB43888
		GB41596	GB48532	GB48532																												GB41596	GB43889	GB43889
		GB41597	GB48534	GB48534																												GB41597	GB43890	GB43890
		GB41598	GB48536	GB48536																												GB41598	GB43891	GB43891
		GB41599	GB48557	GB48557																												GB41599	GB43892	GB43892
		GB41600	GB48563	GB48563																												GB41600	GB43894	GB43894
		GB41601	GB48566	GB48566																												GB41601	GB43897	GB43897
		GB41602	GB48567	GB48567																												GB41602	GB43899	GB43899
		GB41603	GB48571	GB48571																												GB41603	GB43900	GB43900
		GB41604	GB48573	GB48573																												GB41604	GB43901	GB43901
		GB41606	GB48574	GB48574																												GB41606	GB43904	GB43904
		GB41607	GB48575	GB48575																												GB41607	GB43905	GB43905
		GB41608	GB48596	GB48596																												GB41608	GB43906	GB43906
		GB41609	GB48600	GB48600																												GB41609	GB43908	GB43908
		GB41610	GB48601	GB48601																												GB41610	GB43909	GB43909
		GB41611	GB48603	GB48603																												GB41611	GB43912	GB43912
		GB41612	GB48608	GB48608																												GB41612	GB43913	GB43913
		GB41613	GB48623	GB48623																												GB41613	GB43916	GB43916
		GB41615	GB48628	GB48628																												GB41615	GB43917	GB43917
		GB41616	GB48632	GB48632																												GB41616	GB43920	GB43920
		GB41617	GB48638	GB48638																												GB41617	GB43921	GB43921
		GB41618	GB48644	GB48644																												GB41618	GB43935	GB43935
		GB41619	GB48655	GB48655																												GB41619	GB43938	GB43938
		GB41620	GB48659	GB48659																												GB41620	GB43942	GB43942
		GB41621	GB48669	GB48669																												GB41621	GB43945	GB43945
		GB41622	GB48670	GB48670																												GB41622	GB43951	GB43951
		GB41623	GB48671	GB48671																												GB41623	GB43952	GB43952
		GB41624	GB48676	GB48676																												GB41624	GB43953	GB43953
		GB41625	GB48678	GB48678																												GB41625	GB43954	GB43954
		GB41626	GB48684	GB48684																												GB41626	GB43960	GB43960
		GB41627	GB48685	GB48685																												GB41627	GB43963	GB43963
		GB41628	GB48690	GB48690																												GB41628	GB43964	GB43964
		GB41629	GB48699	GB48699																												GB41629	GB43968	GB43968
		GB41630	GB48745	GB48745																												GB41630	GB43978	GB43978
		GB41631	GB48748	GB48748																												GB41631	GB43980	GB43980
		GB41632	GB48772	GB48772																												GB41632	GB43983	GB43983
		GB41633	GB48782	GB48782																												GB41633	GB43984	GB43984
		GB41634	GB48784	GB48784																												GB41634	GB43989	GB43989
		GB41635	GB48788	GB48788																												GB41635	GB43990	GB43990
		GB41636	GB48789	GB48789																												GB41636	GB44000	GB44000
		GB41637	GB48790	GB48790																												GB41637	GB44002	GB44002
		GB41638	GB48798	GB48798																												GB41638	GB44005	GB44005
		GB41639	GB48810	GB48810																												GB41639	GB44006	GB44006
		GB41640	GB48811	GB48811																												GB41640	GB44009	GB44009
		GB41641	GB48829	GB48829																												GB41641	GB44010	GB44010
		GB41642	GB48832	GB48832																												GB41642	GB44011	GB44011
		GB41643	GB48836	GB48836																												GB41643	GB44017	GB44017
		GB41644	GB48837	GB48837																												GB41644	GB44019	GB44019
		GB41645	GB48840	GB48840																												GB41645	GB44020	GB44020
		GB41646	GB48845	GB48845																												GB41646	GB44027	GB44027
		GB41647	GB48846	GB48846																												GB41647	GB44028	GB44028
		GB41648	GB48849	GB48849																												GB41648	GB44030	GB44030
		GB41649	GB48851	GB48851																												GB41649	GB44032	GB44032
		GB41650	GB48852	GB48852																												GB41650	GB44033	GB44033
		GB41651	GB48854	GB48854																												GB41651	GB44035	GB44035
		GB41652	GB48855	GB48855																												GB41652	GB44037	GB44037
		GB41653	GB48858	GB48858																												GB41653	GB44039	GB44039
		GB41654	GB48859	GB48859																												GB41654	GB44041	GB44041
		GB41655	GB48866	GB48866																												GB41655	GB44043	GB44043
		GB41656	GB48870	GB48870																												GB41656	GB44044	GB44044
		GB41657	GB48886	GB48886																												GB41657	GB44045	GB44045
		GB41658	GB48889	GB48889																												GB41658	GB44048	GB44048
		GB41659	GB48904	GB48904																												GB41659	GB44049	GB44049
		GB41660	GB48905	GB48905																												GB41660	GB44052	GB44052
		GB41661	GB48919	GB48919																												GB41661	GB44053	GB44053
		GB41662	GB48932	GB48932																												GB41662	GB44055	GB44055
		GB41663	GB48937	GB48937																												GB41663	GB44056	GB44056
		GB41664	GB48940	GB48940																												GB41664	GB44058	GB44058
		GB41665	GB48943	GB48943																												GB41665	GB44059	GB44059
		GB41666	GB48951	GB48951																												GB41666	GB44060	GB44060
		GB41667	GB48960	GB48960																												GB41667	GB44061	GB44061
		GB41668	GB48973	GB48973																												GB41668	GB44062	GB44062
		GB41669	GB48983	GB48983																												GB41669	GB44064	GB44064
		GB41670	GB48999	GB48999																												GB41670	GB44067	GB44067
		GB41671	GB49004	GB49004																												GB41671	GB44069	GB44069
		GB41672	GB49012	GB49012																												GB41672	GB44072	GB44072
		GB41673	GB49013	GB49013																												GB41673	GB44073	GB44073
		GB41674	GB49026	GB49026																												GB41674	GB44077	GB44077
		GB41675	GB49027	GB49027																												GB41675	GB44078	GB44078
		GB41676	GB49028	GB49028																												GB41676	GB44079	GB44079
		GB41677	GB49037	GB49037																												GB41677	GB44080	GB44080
		GB41678	GB49040	GB49040																												GB41678	GB44081	GB44081
		GB41679	GB49047	GB49047																												GB41679	GB44082	GB44082
		GB41680	GB49069	GB49069																												GB41680	GB44083	GB44083
		GB41681	GB49071	GB49071																												GB41681	GB44084	GB44084
		GB41684	GB49076	GB49076																												GB41684	GB44085	GB44085
		GB41686	GB49087	GB49087																												GB41686	GB44086	GB44086
		GB41687	GB49089	GB49089																												GB41687	GB44091	GB44091
		GB41688	GB49093	GB49093																												GB41688	GB44096	GB44096
		GB41689	GB49097	GB49097																												GB41689	GB44097	GB44097
		GB41690	GB49106	GB49106																												GB41690	GB44101	GB44101
		GB41691	GB49108	GB49108																												GB41691	GB44103	GB44103
		GB41692	GB49110	GB49110																												GB41692	GB44104	GB44104
		GB41693	GB49116	GB49116																												GB41693	GB44109	GB44109
		GB41694	GB49117	GB49117																												GB41694	GB44110	GB44110
		GB41695	GB49124	GB49124																												GB41695	GB44113	GB44113
		GB41696	GB49131	GB49131																												GB41696	GB44115	GB44115
		GB41697	GB49146	GB49146																												GB41697	GB44116	GB44116
		GB41698	GB49150	GB49150																												GB41698	GB44119	GB44119
		GB41699	GB49155	GB49155																												GB41699	GB44120	GB44120
		GB41700	GB49157	GB49157																												GB41700	GB44122	GB44122
		GB41701	GB49161	GB49161																												GB41701	GB44123	GB44123
		GB41702	GB49171	GB49171																												GB41702	GB44124	GB44124
		GB41703	GB49180	GB49180																												GB41703	GB44125	GB44125
		GB41704	GB49186	GB49186																												GB41704	GB44127	GB44127
		GB41705	GB49189	GB49189																												GB41705	GB44129	GB44129
		GB41706	GB49193	GB49193																												GB41706	GB44130	GB44130
		GB41707	GB49207	GB49207																												GB41707	GB44131	GB44131
		GB41708	GB49223	GB49223																												GB41708	GB44132	GB44132
		GB41709	GB49226	GB49226																												GB41709	GB44136	GB44136
		GB41710	GB49233	GB49233																												GB41710	GB44138	GB44138
		GB41711	GB49239	GB49239																												GB41711	GB44139	GB44139
		GB41712	GB49244	GB49244																												GB41712	GB44140	GB44140
		GB41713	GB49248	GB49248																												GB41713	GB44141	GB44141
		GB41714	GB49249	GB49249																												GB41714	GB44143	GB44143
		GB41715	GB49259	GB49259																												GB41715	GB44144	GB44144
		GB41716	GB49265	GB49265																												GB41716	GB44146	GB44146
		GB41717	GB49273	GB49273																												GB41717	GB44148	GB44148
		GB41718	GB49283	GB49283																												GB41718	GB44152	GB44152
		GB41719	GB49284	GB49284																												GB41719	GB44154	GB44154
		GB41720	GB49296	GB49296																												GB41720	GB44155	GB44155
		GB41721	GB49309	GB49309																												GB41721	GB44156	GB44156
		GB41722	GB49311	GB49311																												GB41722	GB44157	GB44157
		GB41723	GB49312	GB49312																												GB41723	GB44159	GB44159
		GB41724	GB49315	GB49315																												GB41724	GB44160	GB44160
		GB41725	GB49318	GB49318																												GB41725	GB44163	GB44163
		GB41726	GB49320	GB49320																												GB41726	GB44166	GB44166
		GB41727	GB49321	GB49321																												GB41727	GB44169	GB44169
		GB41728	GB49325	GB49325																												GB41728	GB44170	GB44170
		GB41729	GB49336	GB49336																												GB41729	GB44172	GB44172
		GB41730	GB49337	GB49337																												GB41730	GB44174	GB44174
		GB41731	GB49347	GB49347																												GB41731	GB44175	GB44175
		GB41732	GB49348	GB49348																												GB41732	GB44176	GB44176
		GB41733	GB49353	GB49353																												GB41733	GB44177	GB44177
		GB41734	GB49355	GB49355																												GB41734	GB44179	GB44179
		GB41735	GB49356	GB49356																												GB41735	GB44180	GB44180
		GB41736	GB49373	GB49373																												GB41736	GB44181	GB44181
		GB41737	GB49375	GB49375																												GB41737	GB44183	GB44183
		GB41738	GB49376	GB49376																												GB41738	GB44184	GB44184
		GB41739	GB49390	GB49390																												GB41739	GB44186	GB44186
		GB41740	GB49396	GB49396																												GB41740	GB44187	GB44187
		GB41741	GB49397	GB49397																												GB41741	GB44188	GB44188
		GB41742	GB49404	GB49404																												GB41742	GB44189	GB44189
		GB41743	GB49407	GB49407																												GB41743	GB44191	GB44191
		GB41744	GB49409	GB49409																												GB41744	GB44192	GB44192
		GB41745	GB49410	GB49410																												GB41745	GB44193	GB44193
		GB41746	GB49412	GB49412																												GB41746	GB44197	GB44197
		GB41747	GB49413	GB49413																												GB41747	GB44198	GB44198
		GB41748	GB49425	GB49425																												GB41748	GB44199	GB44199
		GB41749	GB49448	GB49448																												GB41749	GB44203	GB44203
		GB41750	GB49450	GB49450																												GB41750	GB44204	GB44204
		GB41751	GB49452	GB49452																												GB41751	GB44207	GB44207
		GB41752	GB49456	GB49456																												GB41752	GB44208	GB44208
		GB41753	GB49462	GB49462																												GB41753	GB44209	GB44209
		GB41754	GB49469	GB49469																												GB41754	GB44210	GB44210
		GB41755	GB49471	GB49471																												GB41755	GB44211	GB44211
		GB41756	GB49476	GB49476																												GB41756	GB44213	GB44213
		GB41757	GB49480	GB49480																												GB41757	GB44216	GB44216
		GB41758	GB49484	GB49484																												GB41758	GB44220	GB44220
		GB41759	GB49492	GB49492																												GB41759	GB44222	GB44222
		GB41760	GB49497	GB49497																												GB41760	GB44223	GB44223
		GB41761	GB49498	GB49498																												GB41761	GB44225	GB44225
		GB41762	GB49505	GB49505																												GB41762	GB44229	GB44229
		GB41763	GB49511	GB49511																												GB41763	GB44232	GB44232
		GB41764	GB49528	GB49528																												GB41764	GB44233	GB44233
		GB41765	GB49533	GB49533																												GB41765	GB44237	GB44237
		GB41766	GB49534	GB49534																												GB41766	GB44247	GB44247
		GB41767	GB49535	GB49535																												GB41767	GB44248	GB44248
		GB41768	GB49537	GB49537																												GB41768	GB44250	GB44250
		GB41769	GB49539	GB49539																												GB41769	GB44251	GB44251
		GB41770	GB49543	GB49543																												GB41770	GB44252	GB44252
		GB41771	GB49544	GB49544																												GB41771	GB44254	GB44254
		GB41772	GB49548	GB49548																												GB41772	GB44259	GB44259
		GB41773	GB49549	GB49549																												GB41773	GB44262	GB44262
		GB41774	GB49552	GB49552																												GB41774	GB44263	GB44263
		GB41775	GB49553	GB49553																												GB41775	GB44271	GB44271
		GB41776	GB49562	GB49562																												GB41776	GB44276	GB44276
		GB41777	GB49570	GB49570																												GB41777	GB44279	GB44279
		GB41778	GB49574	GB49574																												GB41778	GB44280	GB44280
		GB41779	GB49583	GB49583																												GB41779	GB44281	GB44281
		GB41780	GB49585	GB49585																												GB41780	GB44285	GB44285
		GB41781	GB49588	GB49588																												GB41781	GB44287	GB44287
		GB41782	GB49590	GB49590																												GB41782	GB44289	GB44289
		GB41783	GB49596	GB49596																												GB41783	GB44291	GB44291
		GB41784	GB49597	GB49597																												GB41784	GB44292	GB44292
		GB41785	GB49601	GB49601																												GB41785	GB44293	GB44293
		GB41786	GB49607	GB49607																												GB41786	GB44295	GB44295
		GB41787	GB49612	GB49612																												GB41787	GB44296	GB44296
		GB41788	GB49623	GB49623																												GB41788	GB44297	GB44297
		GB41790	GB49629	GB49629																												GB41790	GB44299	GB44299
		GB41792	GB49632	GB49632																												GB41792	GB44300	GB44300
		GB41793	GB49637	GB49637																												GB41793	GB44302	GB44302
		GB41794	GB49640	GB49640																												GB41794	GB44303	GB44303
		GB41795	GB49642	GB49642																												GB41795	GB44304	GB44304
		GB41796	GB49643	GB49643																												GB41796	GB44305	GB44305
		GB41797	GB49646	GB49646																												GB41797	GB44306	GB44306
		GB41798	GB49650	GB49650																												GB41798	GB44307	GB44307
		GB41799	GB49657	GB49657																												GB41799	GB44312	GB44312
		GB41800	GB49664	GB49664																												GB41800	GB44313	GB44313
		GB41801	GB49672	GB49672																												GB41801	GB44315	GB44315
		GB41802	GB49688	GB49688																												GB41802	GB44316	GB44316
		GB41803	GB49696	GB49696																												GB41803	GB44319	GB44319
		GB41804	GB49702	GB49702																												GB41804	GB44321	GB44321
		GB41806	GB49705	GB49705																												GB41806	GB44325	GB44325
		GB41807	GB49726	GB49726																												GB41807	GB44327	GB44327
		GB41808	GB49738	GB49738																												GB41808	GB44328	GB44328
		GB41809	GB49749	GB49749																												GB41809	GB44329	GB44329
		GB41810	GB49750	GB49750																												GB41810	GB44330	GB44330
		GB41811	GB49755	GB49755																												GB41811	GB44331	GB44331
		GB41812	GB49757	GB49757																												GB41812	GB44336	GB44336
		GB41813	GB49767	GB49767																												GB41813	GB44337	GB44337
		GB41814	GB49770	GB49770																												GB41814	GB44338	GB44338
		GB41815	GB49773	GB49773																												GB41815	GB44343	GB44343
		GB41816	GB49778	GB49778																												GB41816	GB44344	GB44344
		GB41817	GB49784	GB49784																												GB41817	GB44345	GB44345
		GB41818	GB49785	GB49785																												GB41818	GB44346	GB44346
		GB41819	GB49794	GB49794																												GB41819	GB44347	GB44347
		GB41820	GB49801	GB49801																												GB41820	GB44349	GB44349
		GB41821	GB49804	GB49804																												GB41821	GB44350	GB44350
		GB41822	GB49806	GB49806																												GB41822	GB44351	GB44351
		GB41823	GB49809	GB49809																												GB41823	GB44353	GB44353
		GB41824	GB49810	GB49810																												GB41824	GB44354	GB44354
		GB41825	GB49812	GB49812																												GB41825	GB44356	GB44356
		GB41826	GB49826	GB49826																												GB41826	GB44359	GB44359
		GB41827	GB49836	GB49836																												GB41827	GB44361	GB44361
		GB41829	GB49853	GB49853																												GB41829	GB44365	GB44365
		GB41830	GB49854	GB49854																												GB41830	GB44366	GB44366
		GB41831	GB49857	GB49857																												GB41831	GB44369	GB44369
		GB41832	GB49859	GB49859																												GB41832	GB44373	GB44373
		GB41833	GB49866	GB49866																												GB41833	GB44383	GB44383
		GB41834	GB49871	GB49871																												GB41834	GB44387	GB44387
		GB41835	GB49883	GB49883																												GB41835	GB44396	GB44396
		GB41836	GB49886	GB49886																												GB41836	GB44397	GB44397
		GB41837	GB49902	GB49902																												GB41837	GB44400	GB44400
		GB41838	GB49908	GB49908																												GB41838	GB44402	GB44402
		GB41839	GB49911	GB49911																												GB41839	GB44404	GB44404
		GB41840	GB49915	GB49915																												GB41840	GB44410	GB44410
		GB41841	GB49921	GB49921																												GB41841	GB44411	GB44411
		GB41842	GB49933	GB49933																												GB41842	GB44412	GB44412
		GB41843	GB49934	GB49934																												GB41843	GB44414	GB44414
		GB41844	GB49936	GB49936																												GB41844	GB44415	GB44415
		GB41845	GB49943	GB49943																												GB41845	GB44416	GB44416
		GB41846	GB49946	GB49946																												GB41846	GB44418	GB44418
		GB41847	GB49949	GB49949																												GB41847	GB44419	GB44419
		GB41848	GB49957	GB49957																												GB41848	GB44420	GB44420
		GB41849	GB49960	GB49960																												GB41849	GB44421	GB44421
		GB41850	GB49961	GB49961																												GB41850	GB44422	GB44422
		GB41851	GB49967	GB49967																												GB41851	GB44423	GB44423
		GB41852	GB49969	GB49969																												GB41852	GB44424	GB44424
		GB41853	GB49970	GB49970																												GB41853	GB44425	GB44425
		GB41854	GB49977	GB49977																												GB41854	GB44426	GB44426
		GB41855	GB49985	GB49985																												GB41855	GB44428	GB44428
		GB41856	GB49990	GB49990																												GB41856	GB44429	GB44429
		GB41857	GB49993	GB49993																												GB41857	GB44431	GB44431
		GB41858	GB49994	GB49994																												GB41858	GB44432	GB44432
		GB41859	GB49996	GB49996																												GB41859	GB44433	GB44433
		GB41860	GB49998	GB49998																												GB41860	GB44436	GB44436
		GB41861	GB49999	GB49999																												GB41861	GB44439	GB44439
		GB41862	GB50003	GB50003																												GB41862	GB44440	GB44440
		GB41863	GB50004	GB50004																												GB41863	GB44442	GB44442
		GB41864	GB50010	GB50010																												GB41864	GB44444	GB44444
		GB41865	GB50012	GB50012																												GB41865	GB44445	GB44445
		GB41866	GB50018	GB50018																												GB41866	GB44449	GB44449
		GB41867	GB50020	GB50020																												GB41867	GB44450	GB44450
		GB41869	GB50024	GB50024																												GB41869	GB44455	GB44455
		GB41870	GB50038	GB50038																												GB41870	GB44457	GB44457
		GB41871	GB50043	GB50043																												GB41871	GB44460	GB44460
		GB41872	GB50048	GB50048																												GB41872	GB44461	GB44461
		GB41873	GB50064	GB50064																												GB41873	GB44462	GB44462
		GB41874	GB50065	GB50065																												GB41874	GB44464	GB44464
		GB41875	GB50067	GB50067																												GB41875	GB44467	GB44467
		GB41876	GB50069	GB50069																												GB41876	GB44469	GB44469
		GB41877	GB50071	GB50071																												GB41877	GB44482	GB44482
		GB41878	GB50076	GB50076																												GB41878	GB44483	GB44483
		GB41879	GB50078	GB50078																												GB41879	GB44485	GB44485
		GB41881	GB50083	GB50083																												GB41881	GB44486	GB44486
		GB41882	GB50090	GB50090																												GB41882	GB44490	GB44490
		GB41883	GB50099	GB50099																												GB41883	GB44493	GB44493
		GB41884	GB50102	GB50102																												GB41884	GB44494	GB44494
		GB41885	GB50105	GB50105																												GB41885	GB44495	GB44495
		GB41886	GB50116	GB50116																												GB41886	GB44496	GB44496
		GB41887	GB50117	GB50117																												GB41887	GB44498	GB44498
		GB41888	GB50123	GB50123																												GB41888	GB44500	GB44500
		GB41889	GB50136	GB50136																												GB41889	GB44506	GB44506
		GB41890	GB50141	GB50141																												GB41890	GB44507	GB44507
		GB41891	GB50147	GB50147																												GB41891	GB44509	GB44509
		GB41892	GB50150	GB50150																												GB41892	GB44510	GB44510
		GB41893	GB50156	GB50156																												GB41893	GB44511	GB44511
		GB41894	GB50157	GB50157																												GB41894	GB44512	GB44512
		GB41895	GB50158	GB50158																												GB41895	GB44513	GB44513
		GB41896	GB50159	GB50159																												GB41896	GB44514	GB44514
		GB41897	GB50160	GB50160																												GB41897	GB44515	GB44515
		GB41898	GB50175	GB50175																												GB41898	GB44516	GB44516
		GB41899	GB50189	GB50189																												GB41899	GB44517	GB44517
		GB41900	GB50190	GB50190																												GB41900	GB44518	GB44518
		GB41901	GB50192	GB50192																												GB41901	GB44519	GB44519
		GB41902	GB50193	GB50193																												GB41902	GB44521	GB44521
		GB41903	GB50196	GB50196																												GB41903	GB44523	GB44523
		GB41904	GB50207	GB50207																												GB41904	GB44524	GB44524
		GB41905	GB50209	GB50209																												GB41905	GB44526	GB44526
		GB41906	GB50210	GB50210																												GB41906	GB44528	GB44528
		GB41907	GB50211	GB50211																												GB41907	GB44531	GB44531
		GB41908	GB50212	GB50212																												GB41908	GB44532	GB44532
		GB41909	GB50224	GB50224																												GB41909	GB44533	GB44533
		GB41910	GB50239	GB50239																												GB41910	GB44534	GB44534
		GB41911	GB50243	GB50243																												GB41911	GB44535	GB44535
		GB41912	GB50251	GB50251																												GB41912	GB44536	GB44536
		GB41913	GB50257	GB50257																												GB41913	GB44537	GB44537
		GB41914	GB50271	GB50271																												GB41914	GB44538	GB44538
		GB41915	GB50272	GB50272																												GB41915	GB44539	GB44539
		GB41916	GB50274	GB50274																												GB41916	GB44540	GB44540
		GB41917	GB50281	GB50281																												GB41917	GB44541	GB44541
		GB41918	GB50286	GB50286																												GB41918	GB44544	GB44544
		GB41919	GB50289	GB50289																												GB41919	GB44548	GB44548
		GB41920	GB50294	GB50294																												GB41920	GB44549	GB44549
		GB41921	GB50301	GB50301																												GB41921	GB44550	GB44550
		GB41922	GB50303	GB50303																												GB41922	GB44553	GB44553
		GB41923	GB50333	GB50333																												GB41923	GB44555	GB44555
		GB41924	GB50344	GB50344																												GB41924	GB44556	GB44556
		GB41925	GB50345	GB50345																												GB41925	GB44557	GB44557
		GB41926	GB50347	GB50347																												GB41926	GB44558	GB44558
		GB41927	GB50356	GB50356																												GB41927	GB44559	GB44559
		GB41928	GB50357	GB50357																												GB41928	GB44564	GB44564
		GB41929	GB50369	GB50369																												GB41929	GB44567	GB44567
		GB41930	GB50370	GB50370																												GB41930	GB44570	GB44570
		GB41931	GB50373	GB50373																												GB41931	GB44572	GB44572
		GB41932	GB50377	GB50377																												GB41932	GB44573	GB44573
		GB41933	GB50381	GB50381																												GB41933	GB44575	GB44575
		GB41934	GB50382	GB50382																												GB41934	GB44576	GB44576
		GB41935	GB50390	GB50390																												GB41935	GB44578	GB44578
		GB41936	GB50397	GB50397																												GB41936	GB44579	GB44579
		GB41937	GB50402	GB50402																												GB41937	GB44580	GB44580
		GB41938	GB50405	GB50405																												GB41938	GB44581	GB44581
		GB41939	GB50409	GB50409																												GB41939	GB44585	GB44585
		GB41940	GB50411	GB50411																												GB41940	GB44586	GB44586
		GB41941	GB50415	GB50415																												GB41941	GB44590	GB44590
		GB41942	GB50421	GB50421																												GB41942	GB44592	GB44592
		GB41943	GB50423	GB50423																												GB41943	GB44594	GB44594
		GB41944	GB50425	GB50425																												GB41944	GB44595	GB44595
		GB41945	GB50447	GB50447																												GB41945	GB44596	GB44596
		GB41946	GB50470	GB50470																												GB41946	GB44597	GB44597
		GB41947	GB50474	GB50474																												GB41947	GB44598	GB44598
		GB41948	GB50507	GB50507																												GB41948	GB44601	GB44601
		GB41949	GB50510	GB50510																												GB41949	GB44609	GB44609
		GB41950	GB50514	GB50514																												GB41950	GB44611	GB44611
		GB41951	GB50515	GB50515																												GB41951	GB44614	GB44614
		GB41952	GB50516	GB50516																												GB41952	GB44615	GB44615
		GB41953	GB50519	GB50519																												GB41953	GB44616	GB44616
		GB41954	GB50524	GB50524																												GB41954	GB44621	GB44621
		GB41955	GB50525	GB50525																												GB41955	GB44623	GB44623
		GB41956	GB50531	GB50531																												GB41956	GB44624	GB44624
		GB41957	GB50540	GB50540																												GB41957	GB44626	GB44626
		GB41958	GB50553	GB50553																												GB41958	GB44629	GB44629
		GB41959	GB50554	GB50554																												GB41959	GB44634	GB44634
		GB41960	GB50587	GB50587																												GB41960	GB44636	GB44636
		GB41961	GB50595	GB50595																												GB41961	GB44638	GB44638
		GB41962	GB50597	GB50597																												GB41962	GB44640	GB44640
		GB41963	GB50605	GB50605																												GB41963	GB44642	GB44642
		GB41964	GB50609	GB50609																												GB41964	GB44643	GB44643
		GB41965	GB50619	GB50619																												GB41965	GB44646	GB44646
		GB41966	GB50622	GB50622																												GB41966	GB44647	GB44647
		GB41967	GB50623	GB50623																												GB41967	GB44648	GB44648
		GB41968	GB50626	GB50626																												GB41968	GB44649	GB44649
		GB41969	GB50633	GB50633																												GB41969	GB44650	GB44650
		GB41970	GB50637	GB50637																												GB41970	GB44651	GB44651
		GB41972	GB50652	GB50652																												GB41972	GB44653	GB44653
		GB41973	GB50663	GB50663																												GB41973	GB44656	GB44656
		GB41974	GB50672	GB50672																												GB41974	GB44658	GB44658
		GB41975	GB50675	GB50675																												GB41975	GB44659	GB44659
		GB41976	GB50683	GB50683																												GB41976	GB44660	GB44660
		GB41977	GB50686	GB50686																												GB41977	GB44661	GB44661
		GB41979	GB50690	GB50690																												GB41979	GB44662	GB44662
		GB41980	GB50693	GB50693																												GB41980	GB44663	GB44663
		GB41981	GB50694	GB50694																												GB41981	GB44670	GB44670
		GB41982	GB50699	GB50699																												GB41982	GB44671	GB44671
		GB41983	GB50700	GB50700																												GB41983	GB44673	GB44673
		GB41985	GB50702	GB50702																												GB41985	GB44674	GB44674
		GB41986	GB50729	GB50729																												GB41986	GB44676	GB44676
		GB41987	GB50730	GB50730																												GB41987	GB44678	GB44678
		GB41988	GB50733	GB50733																												GB41988	GB44679	GB44679
		GB41989	GB50740	GB50740																												GB41989	GB44680	GB44680
		GB41990	GB50744	GB50744																												GB41990	GB44682	GB44682
		GB41991	GB50750	GB50750																												GB41991	GB44684	GB44684
		GB41992	GB50753	GB50753																												GB41992	GB44685	GB44685
		GB41993	GB50757	GB50757																												GB41993	GB44687	GB44687
		GB41994	GB50763	GB50763																												GB41994	GB44688	GB44688
		GB41995	GB50800	GB50800																												GB41995	GB44689	GB44689
		GB41996	GB50814	GB50814																												GB41996	GB44690	GB44690
		GB41997	GB50819	GB50819																												GB41997	GB44692	GB44692
		GB41998	GB50822	GB50822																												GB41998	GB44693	GB44693
		GB41999	GB50827	GB50827																												GB41999	GB44697	GB44697
		GB42000	GB50845	GB50845																												GB42000	GB44703	GB44703
		GB42001	GB50849	GB50849																												GB42001	GB44705	GB44705
		GB42002	GB50850	GB50850																												GB42002	GB44709	GB44709
		GB42003	GB50853	GB50853																												GB42003	GB44710	GB44710
		GB42004	GB50857	GB50857																												GB42004	GB44718	GB44718
		GB42005	GB50864	GB50864																												GB42005	GB44723	GB44723
		GB42006	GB50866	GB50866																												GB42006	GB44726	GB44726
		GB42007	GB50869	GB50869																												GB42007	GB44731	GB44731
		GB42008	GB50874	GB50874																												GB42008	GB44732	GB44732
		GB42009	GB50883	GB50883																												GB42009	GB44735	GB44735
		GB42010	GB50885	GB50885																												GB42010	GB44739	GB44739
		GB42011	GB50889	GB50889																												GB42011	GB44742	GB44742
		GB42012	GB50890	GB50890																												GB42012	GB44743	GB44743
		GB42013	GB50891	GB50891																												GB42013	GB44744	GB44744
		GB42014	GB50904	GB50904																												GB42014	GB44745	GB44745
		GB42015	GB50906	GB50906																												GB42015	GB44746	GB44746
		GB42016	GB50909	GB50909																												GB42016	GB44747	GB44747
		GB42017	GB50911	GB50911																												GB42017	GB44749	GB44749
		GB42018	GB50917	GB50917																												GB42018	GB44751	GB44751
		GB42019	GB50929	GB50929																												GB42019	GB44753	GB44753
		GB42020	GB50936	GB50936																												GB42020	GB44755	GB44755
		GB42021	GB50938	GB50938																												GB42021	GB44757	GB44757
		GB42022	GB50941	GB50941																												GB42022	GB44758	GB44758
		GB42023	GB50942	GB50942																												GB42023	GB44759	GB44759
		GB42024	GB50943	GB50943																												GB42024	GB44761	GB44761
		GB42025	GB50944	GB50944																												GB42025	GB44762	GB44762
		GB42026	GB50945	GB50945																												GB42026	GB44763	GB44763
		GB42027	GB50947	GB50947																												GB42027	GB44764	GB44764
		GB42028	GB50949	GB50949																												GB42028	GB44769	GB44769
		GB42029	GB50952	GB50952																												GB42029	GB44771	GB44771
		GB42030	GB50957	GB50957																												GB42030	GB44772	GB44772
		GB42031	GB50958	GB50958																												GB42031	GB44773	GB44773
		GB42032	GB50959	GB50959																												GB42032	GB44774	GB44774
		GB42033	GB50960	GB50960																												GB42033	GB44776	GB44776
		GB42035	GB50962	GB50962																												GB42035	GB44777	GB44777
		GB42036	GB50966	GB50966																												GB42036	GB44779	GB44779
		GB42037	GB50970	GB50970																												GB42037	GB44780	GB44780
		GB42038	GB50973	GB50973																												GB42038	GB44781	GB44781
		GB42039	GB50980	GB50980																												GB42039	GB44782	GB44782
		GB42040	GB50985	GB50985																												GB42040	GB44786	GB44786
		GB42041	GB50990	GB50990																												GB42041	GB44787	GB44787
		GB42043	GB50994	GB50994																												GB42043	GB44789	GB44789
		GB42044	GB50995	GB50995																												GB42044	GB44791	GB44791
		GB42045	GB50998	GB50998																												GB42045	GB44792	GB44792
		GB42046	GB51002	GB51002																												GB42046	GB44798	GB44798
		GB42048	GB51009	GB51009																												GB42048	GB44799	GB44799
		GB42049	GB51011	GB51011																												GB42049	GB44800	GB44800
		GB42050	GB51014	GB51014																												GB42050	GB44802	GB44802
		GB42051	GB51019	GB51019																												GB42051	GB44804	GB44804
		GB42052	GB51029	GB51029																												GB42052	GB44808	GB44808
		GB42053	GB51042	GB51042																												GB42053	GB44812	GB44812
		GB42054	GB51044	GB51044																												GB42054	GB44821	GB44821
		GB42055	GB51045	GB51045																												GB42055	GB44824	GB44824
		GB42056	GB51048	GB51048																												GB42056	GB44828	GB44828
		GB42057	GB51050	GB51050																												GB42057	GB44829	GB44829
		GB42058	GB51055	GB51055																												GB42058	GB44830	GB44830
		GB42059	GB51060	GB51060																												GB42059	GB44832	GB44832
		GB42060	GB51062	GB51062																												GB42060	GB44836	GB44836
		GB42062	GB51063	GB51063																												GB42062	GB44841	GB44841
		GB42063	GB51067	GB51067																												GB42063	GB44842	GB44842
		GB42064	GB51068	GB51068																												GB42064	GB44848	GB44848
		GB42065	GB51088	GB51088																												GB42065	GB44850	GB44850
		GB42066	GB51090	GB51090																												GB42066	GB44862	GB44862
		GB42067	GB51104	GB51104																												GB42067	GB44863	GB44863
		GB42069	GB51110	GB51110																												GB42069	GB44865	GB44865
		GB42070	GB51117	GB51117																												GB42070	GB44868	GB44868
		GB42071	GB51125	GB51125																												GB42071	GB44869	GB44869
		GB42072	GB51133	GB51133																												GB42072	GB44871	GB44871
		GB42073	GB51158	GB51158																												GB42073	GB44873	GB44873
		GB42074	GB51163	GB51163																												GB42074	GB44876	GB44876
		GB42075	GB51174	GB51174																												GB42075	GB44878	GB44878
		GB42076	GB51189	GB51189																												GB42076	GB44879	GB44879
		GB42077	GB51190	GB51190																												GB42077	GB44880	GB44880
		GB42078	GB51198	GB51198																												GB42078	GB44881	GB44881
		GB42079	GB51210	GB51210																												GB42079	GB44882	GB44882
		GB42081	GB51213	GB51213																												GB42081	GB44883	GB44883
		GB42082	GB51220	GB51220																												GB42082	GB44884	GB44884
		GB42083	GB51223	GB51223																												GB42083	GB44885	GB44885
		GB42084	GB51226	GB51226																												GB42084	GB44886	GB44886
		GB42085	GB51236	GB51236																												GB42085	GB44888	GB44888
		GB42086	GB51237	GB51237																												GB42086	GB44889	GB44889
		GB42087	GB51246	GB51246																												GB42087	GB44890	GB44890
		GB42088	GB51247	GB51247																												GB42088	GB44891	GB44891
		GB42089	GB51251	GB51251																												GB42089	GB44894	GB44894
		GB42090	GB51257	GB51257																												GB42090	GB44895	GB44895
		GB42091	GB51258	GB51258																												GB42091	GB44896	GB44896
		GB42093	GB51264	GB51264																												GB42093	GB44897	GB44897
		GB42094	GB51273	GB51273																												GB42094	GB44898	GB44898
		GB42095	GB51278	GB51278																												GB42095	GB44899	GB44899
		GB42096	GB51284	GB51284																												GB42096	GB44900	GB44900
		GB42097	GB51299	GB51299																												GB42097	GB44901	GB44901
		GB42098	GB51303	GB51303																												GB42098	GB44902	GB44902
		GB42099	GB51307	GB51307																												GB42099	GB44904	GB44904
		GB42100	GB51333	GB51333																												GB42100	GB44905	GB44905
		GB42101	GB51334	GB51334																												GB42101	GB44906	GB44906
		GB42102	GB51335	GB51335																												GB42102	GB44907	GB44907
		GB42103	GB51337	GB51337																												GB42103	GB44909	GB44909
[truncated: 13,315 more rows]
[truncated: 55 more columns]

## Sheet: Bimp
STUDY 1 OVERLAP SUMMARY		Bimp universe (for miR targets)	Study1 universe	Study1 universe (converted)	Shared Universe		Study1 γ>1	Study1 γ>1 (converted)	Bimp_miR_targets		IN	Study1 γ>1	Bimp_miR_targets		OVERLAP		STUDY 2 OVERLAP SUMMARY		Bimp universe (for miR targets)	Study2 universe	Study2 universe (converted)	Shared Universe		Study2 Highly Eusocial	Study2 Highly Eusocial (converted)	Bimp_miR_targets		IN	Study2 Highly Eusocial	Bimp_miR_targets		OVERLAP		STUDY 3 OVERLAP SUMMARY		Bimp universe (for miR targets)	Study3 universe	Study3 universe (converted)	Shared Universe		Study3 positive selection	Study3 positive selection (converted)	Bimp_miR_targets		IN	Study3 positive selection	Bimp_miR_targets		OVERLAP
OVERLAP Study1 γ>1, Bimp_miR_targets		BIMP18239	NP_001267051.1	BIMP10010	BIMP10010		XP_003492486.1	BIMP10030	BIMP10198		SHARED	BIMP10030	BIMP10051		BIMP11548		OVERLAP Study2 selection, Bimp_miR_targets		BIMP18239	GB54854	BIMP10020	BIMP10020		GB54643	BIMP10100	BIMP10198		SHARED	BIMP10100	BIMP10299						BIMP18239	GB53558	BIMP10001	BIMP10001		GB42052	BIMP10179	BIMP10198		SHARED	BIMP10179	BIMP10154		BIMP14375
Set1: 1078		BIMP15939	NP_001267052.1	BIMP10014	BIMP10014		XP_003487333.1	BIMP10057	BIMP11498		UNIVERSE	BIMP10057	BIMP10080		BIMP11819		Set1: 146		BIMP15939	GB54856	BIMP10022	BIMP10022		GB44080	BIMP10562	BIMP11498		UNIVERSE	BIMP10562	BIMP10755				OVERLAP Study3 positiveSelection, Bimp_miR_targets		BIMP15939	GB54854	BIMP10020	BIMP10020		GB42053	BIMP10180	BIMP11498		UNIVERSE	BIMP10180	BIMP10155		BIMP15735
Set2: 195		BIMP13528	XP_003484388.1	BIMP10020	BIMP10020		XP_012243951.1	BIMP10082	BIMP11707			BIMP10082	BIMP10093		BIMP11903		Set2: 30		BIMP13528	GB54837	BIMP10030	BIMP10030		GB54228	BIMP10667	BIMP11707			BIMP10667	BIMP11122				Set1: 103		BIMP13528	GB54855	BIMP10021	BIMP10021		GB45983	BIMP10235	BIMP11707			BIMP10235	BIMP10299		BIMP24114
Overlap: 17		BIMP11399	XP_003484389.1	BIMP10021	BIMP10021		XP_012249537.1	BIMP10106	BIMP12061			BIMP10106	BIMP10154		BIMP15531		Overlap: 0		BIMP11399	GB54842	BIMP10036	BIMP10036		GB50900	BIMP10718	BIMP12061			BIMP10718	BIMP11192				Set2: 95		BIMP11399	GB54837	BIMP10030	BIMP10030		GB54361	BIMP10289	BIMP12061			BIMP10289	BIMP10398
Total number of genes: 10035		BIMP23504	XP_003484390.1	BIMP10022	BIMP10022		XP_012248078.1	BIMP10113	BIMP12680			BIMP10113	BIMP10155		BIMP15701		Total number of genes: 3254		BIMP23504	GB54843	BIMP10037	BIMP10037		GB50902	BIMP10720	BIMP12680			BIMP10720	BIMP11914				Overlap: 3		BIMP23504	GB54838	BIMP10031	BIMP10031		GB50342	BIMP10499	BIMP12680			BIMP10499	BIMP10465
		BIMP23925	XP_003484391.1	BIMP10026	BIMP10026		XP_003494116.1	BIMP10125	BIMP12738			BIMP10125	BIMP10252		BIMP15735				BIMP23925	GB53748	BIMP10056	BIMP10056		GB54268	BIMP10758	BIMP12738			BIMP10758	BIMP11953				Total number of genes: 5816		BIMP23925	GB54842	BIMP10036	BIMP10036		GB44043	BIMP10579	BIMP12738			BIMP10579	BIMP10584
Representation factor: 0.8		BIMP18108	XP_003484392.2	BIMP10030	BIMP10030		XP_012239895.1	BIMP10140	BIMP12750			BIMP10140	BIMP10299		BIMP15883		Representation factor: 0.0		BIMP18108	GB53753	BIMP10063	BIMP10063		GB48385	BIMP10785	BIMP12750			BIMP10785	BIMP12750						BIMP18108	GB54843	BIMP10037	BIMP10037		GB44186	BIMP10592	BIMP12750			BIMP10592	BIMP10755
p=0.213		BIMP11757	XP_003484396.1	BIMP10031	BIMP10031		XP_003488783.1	BIMP10144	BIMP13239			BIMP10144	BIMP10398		BIMP18439		p=0.251		BIMP11757	GB42944	BIMP10072	BIMP10072		GB48406	BIMP10794	BIMP13239			BIMP10794	BIMP13160				Representation factor: 1.8		BIMP11757	GB53634	BIMP10047	BIMP10047		GB50902	BIMP10720	BIMP13239			BIMP10720	BIMP10866
		BIMP17224	XP_003484397.1	BIMP10035	BIMP10035		XP_003488780.1	BIMP10146	BIMP15870			BIMP10146	BIMP10465		BIMP19260				BIMP17224	GB47093	BIMP10075	BIMP10075		GB54200	BIMP11111	BIMP15870			BIMP11111	BIMP13257				p=0.237		BIMP17224	GB53749	BIMP10057	BIMP10057		GB40022	BIMP10816	BIMP15870			BIMP10816	BIMP11032
		BIMP25451	XP_003484399.1	BIMP10036	BIMP10036		XP_003488763.1	BIMP10150	BIMP17891			BIMP10150	BIMP10484		BIMP19752				BIMP25451	GB50928	BIMP10078	BIMP10078		GB51847	BIMP11137	BIMP17891			BIMP11137	BIMP14067						BIMP25451	GB53751	BIMP10062	BIMP10062		GB52429	BIMP10948	BIMP17891			BIMP10948	BIMP11122
		BIMP17541	XP_003484402.2	BIMP10037	BIMP10037		XP_003488774.1	BIMP10151	BIMP17992			BIMP10151	BIMP10584		BIMP21521				BIMP17541	GB50929	BIMP10079	BIMP10079		GB54087	BIMP11146	BIMP17992			BIMP11146	BIMP14960						BIMP17541	GB53753	BIMP10063	BIMP10063		GB54508	BIMP11045	BIMP17992			BIMP11045	BIMP11192
		BIMP10404	XP_003484403.1	BIMP10039	BIMP10039		XP_003488770.1	BIMP10153	BIMP18715			BIMP10153	BIMP10722		BIMP22073				BIMP10404	GB47111	BIMP10084	BIMP10084		GB47961	BIMP11333	BIMP18715			BIMP11333	BIMP14990						BIMP10404	GB42942	BIMP10068	BIMP10068		GB54516	BIMP11051	BIMP18715			BIMP11051	BIMP11312
		BIMP25570	XP_003484404.1	BIMP10047	BIMP10047		XP_012239896.1	BIMP10177	BIMP19326			BIMP10177	BIMP10755		BIMP23493				BIMP25570	GB47112	BIMP10085	BIMP10085		GB46120	BIMP11718	BIMP19326			BIMP11718	BIMP15213						BIMP25570	GB42943	BIMP10071	BIMP10071		GB47941	BIMP11544	BIMP19326			BIMP11544	BIMP11548
		BIMP23625	XP_003484405.1	BIMP10050	BIMP10050		XP_003488795.1	BIMP10180	BIMP23436			BIMP10180	BIMP10866		BIMP23822				BIMP23625	GB47113	BIMP10087	BIMP10087		GB42400	BIMP11927	BIMP23436			BIMP11927	BIMP15278						BIMP23625	GB42944	BIMP10072	BIMP10072		GB51043	BIMP12002	BIMP23436			BIMP12002	BIMP11656
		BIMP24795	XP_003484407.1	BIMP10051	BIMP10051		XP_012239909.1	BIMP10189	BIMP23822			BIMP10189	BIMP10874		BIMP24804				BIMP24795	GB47114	BIMP10088	BIMP10088		GB54570	BIMP11930	BIMP23822			BIMP11930	BIMP16284						BIMP24795	GB47091	BIMP10073	BIMP10073		GB52630	BIMP12036	BIMP23822			BIMP12036	BIMP11903
		BIMP20037	XP_003484408.1	BIMP10054	BIMP10054		XP_003491901.1	BIMP10214	BIMP24037			BIMP10214	BIMP10915		BIMP25146				BIMP20037	GB54643	BIMP10100	BIMP10100		GB52644	BIMP11990	BIMP24037			BIMP11990	BIMP16767						BIMP20037	GB47093	BIMP10075	BIMP10075		GB42612	BIMP12305	BIMP24037			BIMP12305	BIMP11915
		BIMP22979	XP_003484409.1	BIMP10056	BIMP10056		XP_003491897.2	BIMP10218	BIMP24556			BIMP10218	BIMP10956		BIMP25675				BIMP22979	GB54691	BIMP10106	BIMP10106		GB50997	BIMP12010	BIMP24556			BIMP12010	BIMP17891						BIMP22979	GB47095	BIMP10076	BIMP10076		GB42628	BIMP12318	BIMP24556			BIMP12318	BIMP11953
		BIMP16779	XP_003484410.1	BIMP10057	BIMP10057		XP_012244727.1	BIMP10237	BIMP24690			BIMP10237	BIMP11032						BIMP16779	GB51129	BIMP10116	BIMP10116		GB52626	BIMP12032	BIMP24690			BIMP12032	BIMP18451						BIMP16779	GB47096	BIMP10077	BIMP10077		GB42725	BIMP12340	BIMP24690			BIMP12340	BIMP12083
		BIMP20629	XP_003484411.1	BIMP10058	BIMP10058		XP_012244726.1	BIMP10239	BIMP10080			BIMP10239	BIMP11053						BIMP20629	GB51130	BIMP10117	BIMP10117		GB42867	BIMP12287	BIMP10080			BIMP12287	BIMP19542						BIMP20629	GB50928	BIMP10078	BIMP10078		GB44449	BIMP12468	BIMP10080			BIMP12468	BIMP12118
		BIMP14672	XP_003484412.1	BIMP10062	BIMP10062		XP_012244725.1	BIMP10253	BIMP10305			BIMP10253	BIMP11122						BIMP14672	GB51132	BIMP10118	BIMP10118		GB42874	BIMP12292	BIMP10305			BIMP12292	BIMP19973						BIMP14672	GB50929	BIMP10079	BIMP10079		GB49653	BIMP12512	BIMP10305			BIMP12512	BIMP12531
		BIMP11776	XP_003484413.1	BIMP10063	BIMP10063		XP_003491963.1	BIMP10256	BIMP10827			BIMP10256	BIMP11192						BIMP11776	GB51133	BIMP10119	BIMP10119		GB53185	BIMP12326	BIMP10827			BIMP12326	BIMP20740						BIMP11776	GB47110	BIMP10083	BIMP10083		GB51841	BIMP12764	BIMP10827			BIMP12764	BIMP12707
		BIMP22758	XP_003484416.1	BIMP10064	BIMP10064		XP_003491928.1	BIMP10257	BIMP10828			BIMP10257	BIMP11269						BIMP22758	GB50917	BIMP10123	BIMP10123		GB45623	BIMP12429	BIMP10828			BIMP12429	BIMP21467						BIMP22758	GB47111	BIMP10084	BIMP10084		GB50473	BIMP12846	BIMP10828			BIMP12846	BIMP13239
		BIMP12486	XP_003484419.3	BIMP10065	BIMP10065		XP_012244646.1	BIMP10264	BIMP10841			BIMP10264	BIMP11312						BIMP12486	GB50918	BIMP10124	BIMP10124		GB44444	BIMP12466	BIMP10841			BIMP12466	BIMP21720						BIMP12486	GB47112	BIMP10085	BIMP10085		GB41334	BIMP13119	BIMP10841			BIMP13119	BIMP13257
		BIMP19567	XP_003484424.1	BIMP10068	BIMP10068		XP_003491924.1	BIMP10268	BIMP11346			BIMP10268	BIMP11548						BIMP19567	GB50919	BIMP10125	BIMP10125		GB44449	BIMP12468	BIMP11346			BIMP12468	BIMP21856						BIMP19567	GB47113	BIMP10087	BIMP10087		GB48656	BIMP13574	BIMP11346			BIMP13574	BIMP13786
		BIMP10305	XP_003484425.1	BIMP10072	BIMP10072		XP_012244720.1	BIMP10286	BIMP11765			BIMP10286	BIMP11602						BIMP10305	GB50920	BIMP10127	BIMP10127		GB42161	BIMP12506	BIMP11765			BIMP12506	BIMP21872						BIMP10305	GB47114	BIMP10088	BIMP10088		GB42411	BIMP13629	BIMP11765			BIMP13629	BIMP14067
		BIMP23413	XP_003484430.1	BIMP10073	BIMP10073		XP_003491975.1	BIMP10294	BIMP11915			BIMP10294	BIMP11627						BIMP23413	GB42032	BIMP10133	BIMP10133		GB49653	BIMP12512	BIMP11915			BIMP12512	BIMP23055						BIMP23413	GB47116	BIMP10090	BIMP10090		GB47332	BIMP13765	BIMP11915			BIMP13765	BIMP14375
		BIMP20664	XP_003484431.1	BIMP10074	BIMP10074		XP_012244743.1	BIMP10296	BIMP12596			BIMP10296	BIMP11656						BIMP20664	GB42036	BIMP10135	BIMP10135		GB48326	BIMP12693	BIMP12596			BIMP12693	BIMP23532						BIMP20664	GB42941	BIMP10091	BIMP10091		GB55743	BIMP13890	BIMP12596			BIMP13890	BIMP14411
		BIMP14722	XP_003484432.1	BIMP10075	BIMP10075		XP_012244675.1	BIMP10311	BIMP13160			BIMP10311	BIMP11765						BIMP14722	GB42038	BIMP10138	BIMP10138		GB41672	BIMP12749	BIMP13160			BIMP12749	BIMP24804						BIMP14722	GB54643	BIMP10100	BIMP10100		GB52744	BIMP14074	BIMP13160			BIMP14074	BIMP14444
		BIMP21861	XP_003484433.1	BIMP10076	BIMP10076		XP_003491876.1	BIMP10312	BIMP13183			BIMP10312	BIMP11819						BIMP21861	GB42043	BIMP10140	BIMP10140		GB48350	BIMP13001	BIMP13183			BIMP13001	BIMP25146						BIMP21861	GB54693	BIMP10107	BIMP10107		GB54133	BIMP14110	BIMP13183			BIMP14110	BIMP14680
		BIMP16632	XP_003484434.1	BIMP10077	BIMP10077		XP_003491883.1	BIMP10316	BIMP13257			BIMP10316	BIMP11894						BIMP16632	GB46739	BIMP10141	BIMP10141		GB46911	BIMP13060	BIMP13257			BIMP13060	BIMP25689						BIMP16632	GB51129	BIMP10116	BIMP10116		GB43884	BIMP14296	BIMP13257			BIMP14296	BIMP14787
		BIMP14663	XP_003484436.1	BIMP10078	BIMP10078		XP_003491890.1	BIMP10321	BIMP14127			BIMP10321	BIMP11903						BIMP14663	GB46741	BIMP10143	BIMP10143		GB41304	BIMP13077	BIMP14127			BIMP13077							BIMP14663	GB51130	BIMP10117	BIMP10117		GB43902	BIMP14311	BIMP14127			BIMP14311	BIMP14960
		BIMP16954	XP_003484445.1	BIMP10079	BIMP10079		XP_012244634.1	BIMP10324	BIMP14551			BIMP10324	BIMP11914						BIMP16954	GB46743	BIMP10145	BIMP10145		GB46879	BIMP13128	BIMP14551			BIMP13128							BIMP16954	GB51132	BIMP10118	BIMP10118		GB43841	BIMP14375	BIMP14551			BIMP14375	BIMP15213
		BIMP24448	XP_003484448.1	BIMP10080	BIMP10080		XP_012244790.1	BIMP10326	BIMP14594			BIMP10326	BIMP11915						BIMP24448	GB46744	BIMP10146	BIMP10146		GB46895	BIMP13143	BIMP14594			BIMP13143							BIMP24448	GB50918	BIMP10124	BIMP10124		GB40211	BIMP14892	BIMP14594			BIMP14892	BIMP15222
		BIMP17780	XP_003484449.1	BIMP10081	BIMP10081		XP_012244802.1	BIMP10339	BIMP14628			BIMP10339	BIMP11953						BIMP17780	GB46745	BIMP10147	BIMP10147		GB45389	BIMP13265	BIMP14628			BIMP13265							BIMP17780	GB50919	BIMP10125	BIMP10125		GB50045	BIMP15004	BIMP14628			BIMP15004	BIMP15278
		BIMP14492	XP_003484452.1	BIMP10082	BIMP10082		XP_003492668.1	BIMP10386	BIMP15023			BIMP10386	BIMP12051						BIMP14492	GB46750	BIMP10152	BIMP10152		GB45394	BIMP13270	BIMP15023			BIMP13270							BIMP14492	GB50920	BIMP10127	BIMP10127		GB45029	BIMP15114	BIMP15023			BIMP15114	BIMP15528
		BIMP16723	XP_003484453.1	BIMP10083	BIMP10083		XP_003492669.1	BIMP10387	BIMP15315			BIMP10387	BIMP12083						BIMP16723	GB46751	BIMP10153	BIMP10153		GB45382	BIMP13308	BIMP15315			BIMP13308							BIMP16723	GB50921	BIMP10128	BIMP10128		GB45037	BIMP15119	BIMP15315			BIMP15119	BIMP15735
		BIMP13742	XP_003484458.1	BIMP10084	BIMP10084		XP_012245882.1	BIMP10388	BIMP15346			BIMP10388	BIMP12118						BIMP13742	GB46731	BIMP10167	BIMP10167		GB55701	BIMP13314	BIMP15346			BIMP13314							BIMP13742	GB42031	BIMP10132	BIMP10132		GB45039	BIMP15121	BIMP15346			BIMP15121	BIMP15952
		BIMP24559	XP_003484460.1	BIMP10085	BIMP10085		XP_003492381.1	BIMP10391	BIMP15393			BIMP10391	BIMP12531						BIMP24559	GB46732	BIMP10168	BIMP10168		GB47389	BIMP13426	BIMP15393			BIMP13426							BIMP24559	GB42035	BIMP10134	BIMP10134		GB53792	BIMP15493	BIMP15393			BIMP15493	BIMP16291
		BIMP14219	XP_003484461.1	BIMP10086	BIMP10086		XP_012245421.1	BIMP10407	BIMP15883			BIMP10407	BIMP12703						BIMP14219	GB46734	BIMP10170	BIMP10170		GB48925	BIMP13513	BIMP15883			BIMP13513							BIMP14219	GB42036	BIMP10135	BIMP10135		GB50109	BIMP15735	BIMP15883			BIMP15735	BIMP16508
		BIMP19138	XP_003484462.1	BIMP10087	BIMP10087		XP_003492577.1	BIMP10439	BIMP16241			BIMP10439	BIMP12707						BIMP19138	GB46735	BIMP10171	BIMP10171		GB51537	BIMP13553	BIMP16241			BIMP13553							BIMP19138	GB42038	BIMP10138	BIMP10138		GB53395	BIMP15843	BIMP16241			BIMP15843	BIMP16547
		BIMP12379	XP_003484463.1	BIMP10088	BIMP10088		XP_003492564.1	BIMP10452	BIMP16541			BIMP10452	BIMP12750						BIMP12379	GB46736	BIMP10172	BIMP10172		GB42496	BIMP13682	BIMP16541			BIMP13682							BIMP12379	GB42043	BIMP10140	BIMP10140		GB53403	BIMP15849	BIMP16541			BIMP15849	BIMP17025
		BIMP19731	XP_003484464.1	BIMP10090	BIMP10090		XP_003493793.1	BIMP10487	BIMP16968			BIMP10487	BIMP12755						BIMP19731	GB42054	BIMP10181	BIMP10181		GB52322	BIMP13722	BIMP16968			BIMP13722							BIMP19731	GB46739	BIMP10141	BIMP10141		GB53350	BIMP15860	BIMP16968			BIMP15860	BIMP17044
		BIMP10829	XP_003484465.2	BIMP10091	BIMP10091		XP_012236734.1	BIMP10515	BIMP17064			BIMP10515	BIMP13079						BIMP10829	GB42058	BIMP10185	BIMP10185		GB51124	BIMP13790	BIMP17064			BIMP13790							BIMP10829	GB46741	BIMP10143	BIMP10143		GB42688	BIMP15887	BIMP17064			BIMP15887	BIMP17702
		BIMP22791	XP_003484467.1	BIMP10093	BIMP10093		XP_003486657.1	BIMP10530	BIMP17070			BIMP10530	BIMP13085						BIMP22791	GB52037	BIMP10204	BIMP10204		GB51050	BIMP14161	BIMP17070			BIMP14161							BIMP22791	GB46742	BIMP10144	BIMP10144		GB47783	BIMP16036	BIMP17070			BIMP16036	BIMP17891
		BIMP15599	XP_003484468.1	BIMP10094	BIMP10094		XP_003486759.1	BIMP10531	BIMP18245			BIMP10531	BIMP13160						BIMP15599	GB45967	BIMP10222	BIMP10222		GB40414	BIMP14290	BIMP18245			BIMP14290							BIMP15599	GB46743	BIMP10145	BIMP10145		GB50858	BIMP16076	BIMP18245			BIMP16076	BIMP18006
		BIMP18961	XP_003484469.1	BIMP10100	BIMP10100		XP_003486739.1	BIMP10545	BIMP19010			BIMP10545	BIMP13239						BIMP18961	GB45977	BIMP10231	BIMP10231		GB43889	BIMP14301	BIMP19010			BIMP14301							BIMP18961	GB46744	BIMP10146	BIMP10146		GB50723	BIMP16079	BIMP19010			BIMP16079	BIMP18218
		BIMP21263	XP_003484475.2	BIMP10103	BIMP10103		XP_012236606.1	BIMP10548	BIMP19264			BIMP10548	BIMP13257						BIMP21263	GB45978	BIMP10232	BIMP10232		GB43890	BIMP14302	BIMP19264			BIMP14302							BIMP21263	GB46745	BIMP10147	BIMP10147		GB50724	BIMP16080	BIMP19264			BIMP16080	BIMP18236
		BIMP11716	XP_003484478.1	BIMP10106	BIMP10106		XP_003486731.1	BIMP10551	BIMP19272			BIMP10551	BIMP13647						BIMP11716	GB54340	BIMP10238	BIMP10238		GB43908	BIMP14316	BIMP19272			BIMP14316							BIMP11716	GB46751	BIMP10153	BIMP10153		GB41074	BIMP16163	BIMP19272			BIMP16163	BIMP18413
		BIMP15339	XP_003484482.1	BIMP10107	BIMP10107		XP_003486714.1	BIMP10579	BIMP19279			BIMP10579	BIMP13761						BIMP15339	GB54341	BIMP10239	BIMP10239		GB40480	BIMP14392	BIMP19279			BIMP14392							BIMP15339	GB46752	BIMP10154	BIMP10154		GB41029	BIMP16211	BIMP19279			BIMP16211	BIMP18780
		BIMP16488	XP_003484486.1	BIMP10112	BIMP10112		XP_012236667.1	BIMP10590	BIMP19864			BIMP10590	BIMP13786						BIMP16488	GB54342	BIMP10240	BIMP10240		GB44967	BIMP14453	BIMP19864			BIMP14453							BIMP16488	GB46757	BIMP10155	BIMP10155		GB50145	BIMP16325	BIMP19864			BIMP16325	BIMP18908
		BIMP15169	XP_003484487.1	BIMP10113	BIMP10113		XP_012236666.1	BIMP10591	BIMP19881			BIMP10591	BIMP13853						BIMP15169	GB54344	BIMP10242	BIMP10242		GB44293	BIMP14681	BIMP19881			BIMP14681							BIMP15169	GB46720	BIMP10158	BIMP10158		GB49029	BIMP16468	BIMP19881			BIMP16468	BIMP18926
		BIMP24366	XP_003484488.1	BIMP10116	BIMP10116		XP_012240312.1	BIMP10675	BIMP19893			BIMP10675	BIMP14067						BIMP24366	GB54351	BIMP10248	BIMP10248		GB51782	BIMP14928	BIMP19893			BIMP14928							BIMP24366	GB46725	BIMP10162	BIMP10162		GB41903	BIMP16579	BIMP19893			BIMP16579	BIMP19096
		BIMP17331	XP_003484489.1	BIMP10117	BIMP10117		XP_003489051.1	BIMP10676	BIMP20378			BIMP10676	BIMP14111						BIMP17331	GB54355	BIMP10251	BIMP10251		GB45128	BIMP15031	BIMP20378			BIMP15031							BIMP17331	GB46728	BIMP10165	BIMP10165		GB55898	BIMP16829	BIMP20378			BIMP16829	BIMP19260
		BIMP24689	XP_003484490.1	BIMP10118	BIMP10118		XP_012240519.1	BIMP10694	BIMP20576			BIMP10694	BIMP14168						BIMP24689	GB40308	BIMP10256	BIMP10256		GB51743	BIMP15196	BIMP20576			BIMP15196							BIMP24689	GB46731	BIMP10167	BIMP10167		GB47266	BIMP17226	BIMP20576			BIMP17226	BIMP19264
		BIMP21486	XP_003484491.1	BIMP10119	BIMP10119		XP_003489041.1	BIMP10718	BIMP20692			BIMP10718	BIMP14375						BIMP21486	GB54339	BIMP10263	BIMP10263		GB45582	BIMP15216	BIMP20692			BIMP15216							BIMP21486	GB46732	BIMP10168	BIMP10168		GB48598	BIMP17246	BIMP20692			BIMP17246	BIMP19279
		BIMP25006	XP_003484493.1	BIMP10120	BIMP10120		XP_003489115.2	BIMP10728	BIMP21008			BIMP10728	BIMP14379						BIMP25006	GB40309	BIMP10264	BIMP10264		GB45543	BIMP15225	BIMP21008			BIMP15225							BIMP25006	GB46733	BIMP10169	BIMP10169		GB51683	BIMP17336	BIMP21008			BIMP17336	BIMP19487
		BIMP16907	XP_003484495.1	BIMP10121	BIMP10121		XP_012240488.1	BIMP10736	BIMP21814			BIMP10736	BIMP14411						BIMP16907	GB40310	BIMP10265	BIMP10265		GB45596	BIMP15447	BIMP21814			BIMP15447							BIMP16907	GB46734	BIMP10170	BIMP10170		GB49384	BIMP17396	BIMP21814			BIMP17396	BIMP19519
		BIMP22227	XP_003484498.1	BIMP10123	BIMP10123		XP_003489023.1	BIMP10747	BIMP22294			BIMP10747	BIMP14444						BIMP22227	GB40296	BIMP10268	BIMP10268		GB48047	BIMP15451	BIMP22294			BIMP15451							BIMP22227	GB46735	BIMP10171	BIMP10171		GB53607	BIMP17428	BIMP22294			BIMP17428	BIMP19673
		BIMP23184	XP_003484501.1	BIMP10124	BIMP10124		XP_012240430.1	BIMP10786	BIMP22770			BIMP10786	BIMP14459						BIMP23184	GB40301	BIMP10274	BIMP10274		GB53793	BIMP15494	BIMP22770			BIMP15494							BIMP23184	GB46736	BIMP10172	BIMP10172		GB55989	BIMP17631	BIMP22770			BIMP17631	BIMP19752
		BIMP20938	XP_003484502.1	BIMP10125	BIMP10125		XP_012240317.1	BIMP10793	BIMP22804			BIMP10793	BIMP14680						BIMP20938	GB40302	BIMP10275	BIMP10275		GB50598	BIMP15625	BIMP22804			BIMP15625							BIMP20938	GB42049	BIMP10176	BIMP10176		GB55932	BIMP17803	BIMP22804			BIMP17803	BIMP19973
		BIMP19419	XP_003484503.1	BIMP10127	BIMP10127		XP_003489087.1	BIMP10795	BIMP23394			BIMP10795	BIMP14787						BIMP19419	GB54377	BIMP10278	BIMP10278		GB50126	BIMP15651	BIMP23394			BIMP15651							BIMP19419	GB42050	BIMP10177	BIMP10177		GB51463	BIMP18437	BIMP23394			BIMP18437	BIMP20459
		BIMP15362	XP_003484504.1	BIMP10128	BIMP10128		XP_012247090.1	BIMP10812	BIMP24402			BIMP10812	BIMP14918						BIMP15362	GB54378	BIMP10279	BIMP10279		GB53398	BIMP15846	BIMP24402			BIMP15846							BIMP15362	GB42051	BIMP10178	BIMP10178		GB46777	BIMP18808	BIMP24402			BIMP18808	BIMP20607
		BIMP16391	XP_003484505.1	BIMP10129	BIMP10129		XP_003489775.1	BIMP10918	BIMP25165			BIMP10918	BIMP14960						BIMP16391	GB45923	BIMP10282	BIMP10282		GB41029	BIMP16211	BIMP25165			BIMP16211							BIMP16391	GB42052	BIMP10179	BIMP10179		GB45704	BIMP18842	BIMP25165			BIMP18842	BIMP20969
		BIMP15607	XP_003484507.1	BIMP10130	BIMP10130		XP_003489765.1	BIMP10921	BIMP25200			BIMP10921	BIMP14964						BIMP15607	GB40305	BIMP10286	BIMP10286		GB50150	BIMP16331	BIMP25200			BIMP16331							BIMP15607	GB42053	BIMP10180	BIMP10180		GB45728	BIMP18858	BIMP25200			BIMP18858	BIMP21008
		BIMP17546	XP_003484508.1	BIMP10131	BIMP10131		XP_003489759.1	BIMP10924	BIMP25262			BIMP10924	BIMP14990						BIMP17546	GB54368	BIMP10297	BIMP10297		GB46590	BIMP16391	BIMP25262			BIMP16391							BIMP17546	GB42054	BIMP10181	BIMP10181		GB46214	BIMP19429	BIMP25262			BIMP19429	BIMP21264
		BIMP13278	XP_003484514.2	BIMP10132	BIMP10132		XP_012241397.1	BIMP10934	BIMP25450			BIMP10934	BIMP15045						BIMP13278	GB54371	BIMP10299	BIMP10299		GB52500	BIMP16419	BIMP25450			BIMP16419							BIMP13278	GB42057	BIMP10184	BIMP10184		GB44345	BIMP19547	BIMP25450			BIMP19547	BIMP21357
		BIMP10135	XP_003484515.1	BIMP10133	BIMP10133		XP_003489772.1	BIMP10944	BIMP25795			BIMP10944	BIMP15213						BIMP10135	GB54372	BIMP10300	BIMP10300		GB42384	BIMP16746	BIMP25795			BIMP16746							BIMP10135	GB42058	BIMP10185	BIMP10185		GB40635	BIMP20059	BIMP25795			BIMP20059	BIMP21426
		BIMP14907	XP_003484516.1	BIMP10134	BIMP10134		XP_012244481.1	BIMP11049	BIMP25812			BIMP11049	BIMP15222						BIMP14907	GB54373	BIMP10301	BIMP10301		GB51614	BIMP16877	BIMP25812			BIMP16877							BIMP14907	GB42062	BIMP10188	BIMP10188		GB54404	BIMP20096	BIMP25812			BIMP20096	BIMP21467
		BIMP16497	XP_003484520.1	BIMP10135	BIMP10135		XP_003485123.1	BIMP11090	BIMP25831			BIMP11090	BIMP15278						BIMP16497	GB45926	BIMP10304	BIMP10304		GB47348	BIMP16890	BIMP25831			BIMP16890							BIMP16497	GB42064	BIMP10189	BIMP10189		GB55613	BIMP20524	BIMP25831			BIMP20524	BIMP21521
		BIMP16302	XP_003484528.3	BIMP10136	BIMP10136		XP_012244505.1	BIMP11111	BIMP11312			BIMP11111	BIMP15346						BIMP16302	GB45934	BIMP10312	BIMP10312		GB55641	BIMP16961	BIMP11312			BIMP16961							BIMP16302	GB42066	BIMP10190	BIMP10190		GB54395	BIMP20580	BIMP11312			BIMP20580	BIMP21584
		BIMP18650	XP_003484529.1	BIMP10138	BIMP10138		XP_003485183.1	BIMP11126	BIMP14039			BIMP11126	BIMP15528						BIMP18650	GB45935	BIMP10313	BIMP10313		GB51683	BIMP17336	BIMP14039			BIMP17336							BIMP18650	GB52025	BIMP10203	BIMP10203		GB45023	BIMP20610	BIMP14039			BIMP20610	BIMP21720
		BIMP16698	XP_003484530.1	BIMP10139	BIMP10139		XP_012243628.1	BIMP11134	BIMP14379			BIMP11134	BIMP15531						BIMP16698	GB45937	BIMP10314	BIMP10314		GB49406	BIMP17417	BIMP14379			BIMP17417							BIMP16698	GB52037	BIMP10204	BIMP10204		GB51866	BIMP20645	BIMP14379			BIMP20645	BIMP21830
		BIMP12449	XP_003484531.1	BIMP10140	BIMP10140		XP_012245180.1	BIMP11135	BIMP17192			BIMP11135	BIMP15701						BIMP12449	GB45944	BIMP10322	BIMP10322		GB47628	BIMP17853	BIMP17192			BIMP17853							BIMP12449	GB52040	BIMP10208	BIMP10208		GB43526	BIMP20987	BIMP17192			BIMP20987	BIMP21856
		BIMP21101	XP_003484532.1	BIMP10141	BIMP10141		XP_012243902.1	BIMP11147	BIMP18015			BIMP11147	BIMP15735						BIMP21101	GB45946	BIMP10324	BIMP10324		GB51463	BIMP18437	BIMP18015			BIMP18437							BIMP21101	GB52042	BIMP10209	BIMP10209		GB44138	BIMP21274	BIMP18015			BIMP21274	BIMP21872
		BIMP13099	XP_003484533.1	BIMP10142	BIMP10142		XP_012244625.1	BIMP11161	BIMP18168			BIMP11161	BIMP15883						BIMP13099	GB45947	BIMP10325	BIMP10325		GB40735	BIMP18797	BIMP18168			BIMP18797							BIMP13099	GB52033	BIMP10210	BIMP10210		GB54421	BIMP21461	BIMP18168			BIMP21461	BIMP22195
		BIMP20873	XP_003484539.1	BIMP10143	BIMP10143		XP_003485171.1	BIMP11173	BIMP23393			BIMP11173	BIMP15935						BIMP20873	GB52028	BIMP10333	BIMP10333		GB48846	BIMP19103	BIMP23393			BIMP19103							BIMP20873	GB45952	BIMP10211	BIMP10211		GB55288	BIMP22293	BIMP23393			BIMP22293	BIMP22223
		BIMP10289	XP_003484540.1	BIMP10144	BIMP10144		XP_012244407.1	BIMP11177	BIMP25675			BIMP11177	BIMP15952						BIMP10289	GB52029	BIMP10334	BIMP10334		GB45690	BIMP19121	BIMP25675			BIMP19121							BIMP10289	GB45956	BIMP10214	BIMP10214		GB41916	BIMP22405	BIMP25675			BIMP22405	BIMP22836
		BIMP19405	XP_003484547.1	BIMP10145	BIMP10145		XP_012236281.1	BIMP11213	BIMP25183			BIMP11213	BIMP15969						BIMP19405	GB52043	BIMP10335	BIMP10335		GB54700	BIMP19206	BIMP25183			BIMP19206							BIMP19405	GB45973	BIMP10227	BIMP10227		GB45863	BIMP22444	BIMP25183			BIMP22444	BIMP22901
		BIMP24599	XP_003484548.1	BIMP10146	BIMP10146		XP_003486457.1	BIMP11217	BIMP19916			BIMP11217	BIMP16224						BIMP24599	GB43990	BIMP10351	BIMP10351		GB47079	BIMP19395	BIMP19916			BIMP19395							BIMP24599	GB45975	BIMP10229	BIMP10229		GB45866	BIMP22447	BIMP19916			BIMP22447	BIMP23048
		BIMP25523	XP_003484549.1	BIMP10147	BIMP10147		XP_003486453.1	BIMP11224	BIMP20063			BIMP11224	BIMP16284						BIMP25523	GB51761	BIMP10363	BIMP10363		GB46214	BIMP19429	BIMP20063			BIMP19429							BIMP25523	GB45976	BIMP10230	BIMP10230		GB43131	BIMP22504	BIMP20063			BIMP22504	BIMP23055
		BIMP20877	XP_003484551.1	BIMP10148	BIMP10148		XP_003486440.1	BIMP11225	BIMP24885			BIMP11225	BIMP16291						BIMP20877	GB51762	BIMP10364	BIMP10364		GB55063	BIMP19470	BIMP24885			BIMP19470							BIMP20877	GB45978	BIMP10232	BIMP10232		GB44751	BIMP22930	BIMP24885			BIMP22930	BIMP23493
		BIMP24613	XP_003484552.1	BIMP10149	BIMP10149		XP_003486463.1	BIMP11237	BIMP10356			BIMP11237	BIMP16508						BIMP24613	GB51763	BIMP10365	BIMP10365		GB47660	BIMP19554	BIMP10356			BIMP19554							BIMP24613	GB45982	BIMP10234	BIMP10234		GB44799	BIMP23056	BIMP10356			BIMP23056	BIMP23532
		BIMP20506	XP_003484554.1	BIMP10150	BIMP10150		XP_003487147.1	BIMP11274	BIMP11294			BIMP11274	BIMP16547						BIMP20506	GB53256	BIMP10368	BIMP10368		GB53566	BIMP19991	BIMP11294			BIMP19991							BIMP20506	GB45983	BIMP10235	BIMP10235		GB42431	BIMP23204	BIMP11294			BIMP23204	BIMP23562
		BIMP12065	XP_003484562.1	BIMP10151	BIMP10151		XP_012249629.1	BIMP11318	BIMP11517			BIMP11318	BIMP16557						BIMP12065	GB42681	BIMP10369	BIMP10369		GB51343	BIMP20070	BIMP11517			BIMP20070							BIMP12065	GB54340	BIMP10238	BIMP10238		GB55139	BIMP23209	BIMP11517			BIMP23209	BIMP24114
		BIMP17042	XP_003484569.1	BIMP10152	BIMP10152		XP_003484539.1	BIMP11322	BIMP12796			BIMP11322	BIMP16767						BIMP17042	GB42683	BIMP10371	BIMP10371		GB40708	BIMP20144	BIMP12796			BIMP20144							BIMP17042	GB54341	BIMP10239	BIMP10239		GB53736	BIMP23251	BIMP12796			BIMP23251	BIMP24174
		BIMP19807	XP_003484570.3	BIMP10153	BIMP10153		XP_012245821.1	BIMP11364	BIMP12868			BIMP11364	BIMP16968						BIMP19807	GB53376	BIMP10372	BIMP10372		GB55496	BIMP20241	BIMP12868			BIMP20241							BIMP19807	GB54342	BIMP10240	BIMP10240		GB52446	BIMP23397	BIMP12868			BIMP23397	BIMP24556
		BIMP24990	XP_003484574.1	BIMP10154	BIMP10154		XP_003485896.1	BIMP11407	BIMP14243			BIMP11407	BIMP17021						BIMP24990	GB53381	BIMP10375	BIMP10375		GB55892	BIMP20320	BIMP14243			BIMP20320							BIMP24990	GB54343	BIMP10241	BIMP10241		GB41129	BIMP23690	BIMP14243			BIMP23690	BIMP24713
		BIMP15900	XP_003484576.1	BIMP10155	BIMP10155		XP_012248769.1	BIMP11514	BIMP14494			BIMP11514	BIMP17025						BIMP15900	GB53385	BIMP10378	BIMP10378		GB55514	BIMP20367	BIMP14494			BIMP20367							BIMP15900	GB54345	BIMP10243	BIMP10243		GB41131	BIMP23691	BIMP14494			BIMP23691	BIMP24723
		BIMP13885	XP_003484578.1	BIMP10158	BIMP10158		XP_012241678.1	BIMP11525	BIMP16005			BIMP11525	BIMP17044						BIMP13885	GB42817	BIMP10381	BIMP10381		GB55408	BIMP20413	BIMP16005			BIMP20413							BIMP13885	GB54346	BIMP10244	BIMP10244		GB43914	BIMP23700	BIMP16005			BIMP23700	BIMP24804
		BIMP24731	XP_003484581.1	BIMP10162	BIMP10162		XP_003489953.1	BIMP11548	BIMP16119			BIMP11548	BIMP17064						BIMP24731	GB53180	BIMP10382	BIMP10382		GB55439	BIMP20442	BIMP16119			BIMP20442							BIMP24731	GB54347	BIMP10245	BIMP10245		GB49705	BIMP23728	BIMP16119			BIMP23728	BIMP24815
		BIMP12584	XP_003484582.1	BIMP10163	BIMP10163		XP_003489999.1	BIMP11553	BIMP16839			BIMP11553	BIMP17192						BIMP12584	GB51647	BIMP10384	BIMP10384		GB55452	BIMP20453	BIMP16839			BIMP20453							BIMP12584	GB54351	BIMP10248	BIMP10248		GB49686	BIMP23778	BIMP16839			BIMP23778	BIMP25084
		BIMP15253	XP_003484583.1	BIMP10164	BIMP10164		XP_003489957.1	BIMP11554	BIMP18439			BIMP11554	BIMP17702						BIMP15253	GB50455	BIMP10401	BIMP10401		GB55559	BIMP20473	BIMP18439			BIMP20473							BIMP15253	GB54353	BIMP10249	BIMP10249		GB47611	BIMP23942	BIMP18439			BIMP23942	BIMP25146
		BIMP12916	XP_003484585.1	BIMP10165	BIMP10165		XP_003489958.1	BIMP11558	BIMP22501			BIMP11558	BIMP17891						BIMP12916	GB50457	BIMP10402	BIMP10402		GB55573	BIMP20486	BIMP22501			BIMP20486							BIMP12916	GB54354	BIMP10250	BIMP10250		GB40381	BIMP24048	BIMP22501			BIMP24048	BIMP25801
		BIMP19970	XP_003484589.1	BIMP10166	BIMP10166		XP_012241742.1	BIMP11563	BIMP22819			BIMP11563	BIMP18006						BIMP19970	GB46567	BIMP10403	BIMP10403		GB55590	BIMP20502	BIMP22819			BIMP20502							BIMP19970	GB50864	BIMP10253	BIMP10253		GB53118	BIMP24114	BIMP22819			BIMP24114	BIMP25812
		BIMP24865	XP_003484591.1	BIMP10167	BIMP10167		XP_012241682.1	BIMP11576	BIMP23223			BIMP11576	BIMP18207						BIMP24865	GB49621	BIMP10436	BIMP10436		GB54311	BIMP20568	BIMP23223			BIMP20568							BIMP24865	GB40307	BIMP10255	BIMP10255		GB54048	BIMP24132	BIMP23223			BIMP24132	BIMP25831
		BIMP25622	XP_003484592.1	BIMP10168	BIMP10168		XP_012241684.1	BIMP11578	BIMP23387			BIMP11578	BIMP18218						BIMP25622	GB49622	BIMP10437	BIMP10437		GB44586	BIMP20741	BIMP23387			BIMP20741							BIMP25622	GB40308	BIMP10256	BIMP10256		GB53500	BIMP24145	BIMP23387			BIMP24145
		BIMP14653	XP_003484593.1	BIMP10170	BIMP10170		XP_012242795.1	BIMP11612	BIMP24041			BIMP11612	BIMP18236						BIMP14653	GB53269	BIMP10448	BIMP10448		GB40765	BIMP20825	BIMP24041			BIMP20825							BIMP14653	GB45986	BIMP10257	BIMP10257		GB54040	BIMP24182	BIMP24041			BIMP24182
		BIMP18246	XP_003484595.1	BIMP10171	BIMP10171		XP_003486156.1	BIMP11660	BIMP25014			BIMP11660	BIMP18415						BIMP18246	GB53270	BIMP10450	BIMP10450		GB40767	BIMP20829	BIMP25014			BIMP20829							BIMP18246	GB45617	BIMP10261	BIMP10261		GB53769	BIMP24412	BIMP25014			BIMP24412
		BIMP11565	XP_003484597.1	BIMP10172	BIMP10172		XP_012250253.1	BIMP11680	BIMP25671			BIMP11680	BIMP18439						BIMP11565	GB53271	BIMP10451	BIMP10451		GB40072	BIMP20885	BIMP25671			BIMP20885							BIMP11565	GB54338	BIMP10262	BIMP10262		GB48029	BIMP24794	BIMP25671			BIMP24794
		BIMP12661	XP_003484601.1	BIMP10173	BIMP10173		XP_012250119.1	BIMP11703	BIMP10723			BIMP11703	BIMP18451						BIMP12661	GB49627	BIMP10455	BIMP10455		GB54600	BIMP21195	BIMP10723			BIMP21195							BIMP12661	GB40312	BIMP10267	BIMP10267		GB51657	BIMP24802	BIMP10723			BIMP24802
		BIMP20683	XP_003484603.1	BIMP10176	BIMP10176		XP_003486184.1	BIMP11704	BIMP15935			BIMP11704	BIMP18715						BIMP20683	GB49628	BIMP10456	BIMP10456		GB54606	BIMP21200	BIMP15935			BIMP21200							BIMP20683	GB40296	BIMP10268	BIMP10268		GB54753	BIMP24864	BIMP15935			BIMP24864
		BIMP10434	XP_003484604.1	BIMP10177	BIMP10177		XP_012247025.1	BIMP11819	BIMP16039			BIMP11819	BIMP18780						BIMP10434	GB49629	BIMP10457	BIMP10457		GB53132	BIMP21250	BIMP16039			BIMP21250							BIMP10434	GB40297	BIMP10269	BIMP10269		GB49276	BIMP24962	BIMP16039			BIMP24962
		BIMP18463	XP_003484605.1	BIMP10178	BIMP10178		XP_003493446.1	BIMP11831	BIMP16224			BIMP11831	BIMP18908						BIMP18463	GB47020	BIMP10460	BIMP10460		GB54421	BIMP21461	BIMP16224			BIMP21461							BIMP18463	GB40316	BIMP10272	BIMP10272		GB52073	BIMP25736	BIMP16224			BIMP25736
		BIMP17394	XP_003484606.1	BIMP10179	BIMP10179		XP_012247028.1	BIMP11834	BIMP19090			BIMP11834	BIMP18926						BIMP17394	GB47030	BIMP10469	BIMP10469		GB54446	BIMP21483	BIMP19090			BIMP21483							BIMP17394	GB40301	BIMP10274	BIMP10274				BIMP19090
		BIMP11661	XP_003484608.1	BIMP10180	BIMP10180		XP_012247006.1	BIMP11835	BIMP21074			BIMP11835	BIMP19096						BIMP11661	GB44559	BIMP10471	BIMP10471		GB54676	BIMP21494	BIMP21074			BIMP21494							BIMP11661	GB40302	BIMP10275	BIMP10275				BIMP21074
		BIMP21941	XP_003484609.1	BIMP10181	BIMP10181		XP_012238749.1	BIMP11839	BIMP22626			BIMP11839	BIMP19260						BIMP21941	GB47039	BIMP10483	BIMP10483		GB49248	BIMP21639	BIMP22626			BIMP21639							BIMP21941	GB54376	BIMP10277	BIMP10277				BIMP22626
		BIMP17760	XP_003484611.1	BIMP10184	BIMP10184		XP_003488713.1	BIMP11903	BIMP20740			BIMP11903	BIMP19264						BIMP17760	GB47043	BIMP10487	BIMP10487		GB41068	BIMP21673	BIMP20740			BIMP21673							BIMP17760	GB54378	BIMP10279	BIMP10279				BIMP20740
		BIMP13898	XP_003484615.1	BIMP10185	BIMP10185		XP_012239791.1	BIMP11917	BIMP10155			BIMP11917	BIMP19279						BIMP13898	GB50343	BIMP10500	BIMP10500		GB40100	BIMP21682	BIMP10155			BIMP21682							BIMP13898	GB45923	BIMP10282	BIMP10282				BIMP10155
		BIMP20844	XP_003484616.1	BIMP10188	BIMP10188		XP_012239787.1	BIMP11919	BIMP11548			BIMP11919	BIMP19377						BIMP20844	GB52978	BIMP10501	BIMP10501		GB40107	BIMP21699	BIMP11548			BIMP21699							BIMP20844	GB40303	BIMP10283	BIMP10283				BIMP11548
		BIMP10864	XP_003484617.1	BIMP10189	BIMP10189		XP_003488734.1	BIMP11923	BIMP14221			BIMP11923	BIMP19487						BIMP10864	GB53005	BIMP10502	BIMP10502		GB55872	BIMP21776	BIMP14221			BIMP21776							BIMP10864	GB40304	BIMP10285	BIMP10285				BIMP14221
		BIMP14931	XP_003484618.1	BIMP10190	BIMP10190		XP_012239858.1	BIMP11937	BIMP20607			BIMP11937	BIMP19519						BIMP14931	GB53011	BIMP10508	BIMP10508		GB49932	BIMP21817	BIMP20607			BIMP21817							BIMP14931	GB50866	BIMP10287	BIMP10287				BIMP20607
		BIMP19104	XP_003484619.1	BIMP10195	BIMP10195		XP_012239836.1	BIMP11950	BIMP17025			BIMP11950	BIMP19542						BIMP19104	GB53012	BIMP10511	BIMP10511		GB46290	BIMP22074	BIMP17025			BIMP22074							BIMP19104	GB50867	BIMP10288	BIMP10288				BIMP17025
		BIMP23362	XP_003484620.2	BIMP10196	BIMP10196		XP_012239778.1	BIMP11956	BIMP18451			BIMP11956	BIMP19673						BIMP23362	GB53013	BIMP10513	BIMP10513		GB45491	BIMP22221	BIMP18451			BIMP22221							BIMP23362	GB54361	BIMP10289	BIMP10289				BIMP18451
		BIMP23257	XP_003484622.1	BIMP10199	BIMP10199		XP_012239840.1	BIMP11961	BIMP24114			BIMP11961	BIMP19752						BIMP23257	GB53019	BIMP10519	BIMP10519		GB47436	BIMP22283	BIMP24114			BIMP22283							BIMP23257	GB54363	BIMP10292	BIMP10292				BIMP24114
		BIMP16130	XP_003484628.1	BIMP10200	BIMP10200		XP_012239820.1	BIMP11968	BIMP10983			BIMP11968	BIMP19781						BIMP16130	GB53023	BIMP10522	BIMP10522		GB51553	BIMP22317	BIMP10983			BIMP22317							BIMP16130	GB54364	BIMP10294	BIMP10294				BIMP10983
		BIMP25276	XP_003484631.1	BIMP10201	BIMP10201		XP_003488712.1	BIMP11969	BIMP13085			BIMP11969	BIMP19810						BIMP25276	GB53024	BIMP10523	BIMP10523		GB41846	BIMP22360	BIMP13085			BIMP22360							BIMP25276	GB54365	BIMP10295	BIMP10295				BIMP13085
		BIMP12403	XP_003484632.1	BIMP10203	BIMP10203		XP_003488693.1	BIMP11970	BIMP13761			BIMP11970	BIMP19832						BIMP12403	GB53025	BIMP10524	BIMP10524		GB40775	BIMP22610	BIMP13761			BIMP22610							BIMP12403	GB54368	BIMP10297	BIMP10297				BIMP13761
		BIMP19745	XP_003484633.1	BIMP10204	BIMP10204		XP_003488697.1	BIMP11972	BIMP13877			BIMP11972	BIMP19973						BIMP19745	GB44030	BIMP10526	BIMP10526		GB40783	BIMP22618	BIMP13877			BIMP22618							BIMP19745	GB54371	BIMP10299	BIMP10299				BIMP13877
		BIMP15005	XP_003484634.1	BIMP10206	BIMP10206		XP_003486024.1	BIMP11989	BIMP14918			BIMP11989	BIMP20177						BIMP15005	GB44033	BIMP10529	BIMP10529		GB41491	BIMP22667	BIMP14918			BIMP22667							BIMP15005	GB54372	BIMP10300	BIMP10300				BIMP14918
		BIMP24285	XP_003484635.1	BIMP10208	BIMP10208		XP_003486019.1	BIMP11992	BIMP15278			BIMP11992	BIMP20403						BIMP24285	GB44037	BIMP10531	BIMP10531		GB46427	BIMP23002	BIMP15278			BIMP23002							BIMP24285	GB54373	BIMP10301	BIMP10301				BIMP15278
		BIMP10330	XP_003484638.1	BIMP10209	BIMP10209		XP_012249953.1	BIMP11995	BIMP15474			BIMP11995	BIMP20459						BIMP10330	GB44172	BIMP10539	BIMP10539		GB45821	BIMP23106	BIMP15474			BIMP23106							BIMP10330	GB45924	BIMP10302	BIMP10302				BIMP15474
		BIMP23102	XP_003484639.1	BIMP10210	BIMP10210		XP_012249981.1	BIMP12003	BIMP16557			BIMP12003	BIMP20490						BIMP23102	GB44173	BIMP10541	BIMP10541		GB48176	BIMP23133	BIMP16557			BIMP23133							BIMP23102	GB45925	BIMP10303	BIMP10303				BIMP16557
		BIMP11548	XP_003484642.1	BIMP10211	BIMP10211		XP_003485999.1	BIMP12015	BIMP16931			BIMP12015	BIMP20576						BIMP11548	GB44174	BIMP10542	BIMP10542		GB48163	BIMP23187	BIMP16931			BIMP23187							BIMP11548	GB45926	BIMP10304	BIMP10304				BIMP16931
		BIMP24256	XP_003484643.1	BIMP10212	BIMP10212		XP_003486005.1	BIMP12020	BIMP17211			BIMP12020	BIMP20594						BIMP24256	GB44113	BIMP10543	BIMP10543		GB55142	BIMP23213	BIMP17211			BIMP23213							BIMP24256	GB45934	BIMP10312	BIMP10312				BIMP17211
		BIMP24954	XP_003484645.1	BIMP10213	BIMP10213		XP_012249945.1	BIMP12035	BIMP18151			BIMP12035	BIMP20607						BIMP24954	GB44114	BIMP10544	BIMP10544		GB49937	BIMP23417	BIMP18151			BIMP23417							BIMP24954	GB45935	BIMP10313	BIMP10313				BIMP18151
		BIMP20286	XP_003484646.1	BIMP10214	BIMP10214		XP_012249985.1	BIMP12042	BIMP18444			BIMP12042	BIMP20740						BIMP20286	GB44115	BIMP10545	BIMP10545		GB46240	BIMP23669	BIMP18444			BIMP23669							BIMP20286	GB45937	BIMP10314	BIMP10314				BIMP18444
		BIMP23921	XP_003484647.1	BIMP10215	BIMP10215		XP_003494891.1	BIMP12053	BIMP19061			BIMP12053	BIMP20969						BIMP23921	GB44121	BIMP10552	BIMP10552		GB52883	BIMP23779	BIMP19061			BIMP23779							BIMP23921	GB45939	BIMP10317	BIMP10317				BIMP19061
		BIMP12181	XP_003484648.1	BIMP10216	BIMP10216		XP_003494908.1	BIMP12064	BIMP20174			BIMP12064	BIMP21008						BIMP12181	GB44123	BIMP10554	BIMP10554		GB47009	BIMP23885	BIMP20174			BIMP23885							BIMP12181	GB45943	BIMP10321	BIMP10321				BIMP20174
		BIMP16362	XP_003484651.1	BIMP10217	BIMP10217		XP_012249193.1	BIMP12082	BIMP20177			BIMP12082	BIMP21047						BIMP16362	GB44124	BIMP10555	BIMP10555		GB47604	BIMP23936	BIMP20177			BIMP23936							BIMP16362	GB45946	BIMP10324	BIMP10324				BIMP20177
		BIMP15757	XP_003484652.1	BIMP10218	BIMP10218		XP_003494883.1	BIMP12085	BIMP20284			BIMP12085	BIMP21122						BIMP15757	GB44080	BIMP10562	BIMP10562		GB49559	BIMP24098	BIMP20284			BIMP24098							BIMP15757	GB45948	BIMP10326	BIMP10326				BIMP20284
		BIMP21431	XP_003484654.1	BIMP10219	BIMP10219		XP_003494905.1	BIMP12092	BIMP20459			BIMP12092	BIMP21206						BIMP21431	GB44081	BIMP10563	BIMP10563		GB41569	BIMP24268	BIMP20459			BIMP24268							BIMP21431	GB45950	BIMP10327	BIMP10327				BIMP20459
		BIMP10524	XP_003484658.1	BIMP10221	BIMP10221		XP_003494910.1	BIMP12096	BIMP20959			BIMP12096	BIMP21262						BIMP10524	GB44082	BIMP10564	BIMP10564		GB43417	BIMP24282	BIMP20959			BIMP24282							BIMP10524	GB45951	BIMP10328	BIMP10328				BIMP20959
		BIMP23488	XP_003484661.1	BIMP10222	BIMP10222		XP_003488541.1	BIMP12119	BIMP21216			BIMP12119	BIMP21264						BIMP23488	GB44083	BIMP10565	BIMP10565		GB46565	BIMP24499	BIMP21216			BIMP24499							BIMP23488	GB52030	BIMP10329	BIMP10329				BIMP21216
		BIMP13386	XP_003484662.2	BIMP10223	BIMP10223		XP_003488552.1	BIMP12127	BIMP22373			BIMP12127	BIMP21266						BIMP13386	GB44085	BIMP10567	BIMP10567		GB51746	BIMP24782	BIMP22373			BIMP24782							BIMP13386	GB52026	BIMP10331	BIMP10331				BIMP22373
		BIMP11965	XP_003484663.1	BIMP10224	BIMP10224		XP_003488833.1	BIMP12254	BIMP24059			BIMP12254	BIMP21271						BIMP11965	GB44044	BIMP10580	BIMP10580		GB49915	BIMP24861	BIMP24059			BIMP24861							BIMP11965	GB52028	BIMP10333	BIMP10333				BIMP24059
		BIMP17114	XP_003484671.1	BIMP10225	BIMP10225		XP_003488888.1	BIMP12270	BIMP24087			BIMP12270	BIMP21298						BIMP17114	GB44045	BIMP10581	BIMP10581		GB54753	BIMP24864	BIMP24087			BIMP24864							BIMP17114	GB52029	BIMP10334	BIMP10334				BIMP24087
		BIMP13554	XP_003484674.1	BIMP10226	BIMP10226		XP_012240062.1	BIMP12273	BIMP25406			BIMP12273	BIMP21303						BIMP13554	GB44048	BIMP10583	BIMP10583		GB49344	BIMP24991	BIMP25406			BIMP24991							BIMP13554	GB52043	BIMP10335	BIMP10335				BIMP25406
		BIMP25853	XP_003484675.1	BIMP10227	BIMP10227		XP_012240005.1	BIMP12304	BIMP10093			BIMP12304	BIMP21357						BIMP25853	GB44053	BIMP10588	BIMP10588		GB49347	BIMP24993	BIMP10093			BIMP24993							BIMP25853	GB52046	BIMP10337	BIMP10337				BIMP10093
		BIMP25644	XP_003484676.1	BIMP10229	BIMP10229		XP_012240091.1	BIMP12308	BIMP10465			BIMP12308	BIMP21426						BIMP25644	GB44056	BIMP10591	BIMP10591		GB44512	BIMP25036	BIMP10465			BIMP25036							BIMP25644	GB52047	BIMP10339	BIMP10339				BIMP10465
		BIMP17861	XP_003484677.1	BIMP10230	BIMP10230		XP_003489228.1	BIMP12358	BIMP10755			BIMP12358	BIMP21467						BIMP17861	GB44187	BIMP10594	BIMP10594		GB53206	BIMP25323	BIMP10755			BIMP25323							BIMP17861	GB43280	BIMP10343	BIMP10343				BIMP10755
		BIMP12507	XP_003484679.1	BIMP10231	BIMP10231		XP_003489184.2	BIMP12368	BIMP10956			BIMP12368	BIMP21521						BIMP12507	GB44188	BIMP10595	BIMP10595		GB53298	BIMP25373	BIMP10956			BIMP25373							BIMP12507	GB52907	BIMP10350	BIMP10350				BIMP10956
		BIMP18271	XP_003484680.1	BIMP10232	BIMP10232		XP_003489258.1	BIMP12377	BIMP13417			BIMP12377	BIMP21584						BIMP18271	GB52994	BIMP10602	BIMP10602		GB42246	BIMP25631	BIMP13417			BIMP25631							BIMP18271	GB43990	BIMP10351	BIMP10351				BIMP13417
		BIMP20710	XP_003484682.1	BIMP10234	BIMP10234		XP_003489218.2	BIMP12383	BIMP15213			BIMP12383	BIMP21590						BIMP20710	GB52997	BIMP10606	BIMP10606		GB53954	BIMP25648	BIMP15213			BIMP25648							BIMP20710	GB51762	BIMP10364	BIMP10364				BIMP15213
		BIMP20207	XP_003484685.1	BIMP10235	BIMP10235		XP_012240603.1	BIMP12411	BIMP15952			BIMP12411	BIMP21606						BIMP20207	GB52999	BIMP10608	BIMP10608		GB50943	BIMP25690	BIMP15952			BIMP25690							BIMP20207	GB53256	BIMP10368	BIMP10368				BIMP15952
		BIMP22833	XP_003484688.1	BIMP10236	BIMP10236		XP_003489230.1	BIMP12422	BIMP17044			BIMP12422	BIMP21720						BIMP22833	GB53000	BIMP10609	BIMP10609		GB52073	BIMP25736	BIMP17044			BIMP25736							BIMP22833	GB42681	BIMP10369	BIMP10369				BIMP17044
		BIMP25382	XP_003484689.1	BIMP10237	BIMP10237		XP_003489216.1	BIMP12430	BIMP18755			BIMP12430	BIMP21830						BIMP25382	GB53001	BIMP10610	BIMP10610		GB46533	BIMP25786	BIMP18755			BIMP25786							BIMP25382	GB53376	BIMP10372	BIMP10372				BIMP18755
		BIMP23243	XP_003484691.1	BIMP10238	BIMP10238		XP_012240579.1	BIMP12432	BIMP20935			BIMP12432	BIMP21856						BIMP23243	GB53002	BIMP10611	BIMP10611		GB46304		BIMP20935										BIMP23243	GB53378	BIMP10373	BIMP10373				BIMP20935
		BIMP18600	XP_003484693.1	BIMP10239	BIMP10239		XP_012240585.1	BIMP12434	BIMP21206			BIMP12434	BIMP21872						BIMP18600	GB53045	BIMP10615	BIMP10615		GB40288		BIMP21206										BIMP18600	GB53379	BIMP10374	BIMP10374				BIMP21206
		BIMP16505	XP_003484696.1	BIMP10240	BIMP10240		XP_012240537.1	BIMP12437	BIMP21606			BIMP12437	BIMP21898						BIMP16505	GB50357	BIMP10618	BIMP10618		GB40726		BIMP21606										BIMP16505	GB53381	BIMP10375	BIMP10375				BIMP21606
		BIMP19662	XP_003484698.1	BIMP10241	BIMP10241		XP_003489248.1	BIMP12438	BIMP23067			BIMP12438	BIMP22073						BIMP19662	GB50359	BIMP10619	BIMP10619				BIMP23067										BIMP19662	GB53384	BIMP10377	BIMP10377				BIMP23067
		BIMP23598	XP_003484699.1	BIMP10242	BIMP10242		XP_003489220.1	BIMP12445	BIMP10006			BIMP12445	BIMP22195						BIMP23598	GB48366	BIMP10638	BIMP10638				BIMP10006										BIMP23598	GB53387	BIMP10379	BIMP10379				BIMP10006
		BIMP11338	XP_003484700.1	BIMP10243	BIMP10243		XP_003489200.1	BIMP12467	BIMP10874			BIMP12467	BIMP22223						BIMP11338	GB48367	BIMP10639	BIMP10639				BIMP10874										BIMP11338	GB53180	BIMP10382	BIMP10382				BIMP10874
		BIMP16804	XP_003484701.2	BIMP10244	BIMP10244		XP_003489201.1	BIMP12468	BIMP11602			BIMP12468	BIMP22437						BIMP16804	GB48369	BIMP10640	BIMP10640				BIMP11602										BIMP16804	GB51647	BIMP10384	BIMP10384				BIMP11602
		BIMP25641	XP_003484702.1	BIMP10245	BIMP10245		XP_003494670.1	BIMP12502	BIMP11903			BIMP12502	BIMP22503						BIMP25641	GB48370	BIMP10641	BIMP10641				BIMP11903										BIMP25641	GB51648	BIMP10385	BIMP10385				BIMP11903
		BIMP10038	XP_003484704.2	BIMP10246	BIMP10246		XP_012248848.1	BIMP12509	BIMP12051			BIMP12509	BIMP22719						BIMP10038	GB48375	BIMP10646	BIMP10646				BIMP12051										BIMP10038	GB50477	BIMP10389	BIMP10389				BIMP12051
		BIMP11247	XP_003484705.1	BIMP10247	BIMP10247		XP_003492458.1	BIMP12512	BIMP12083			BIMP12512	BIMP22770						BIMP11247	GB48380	BIMP10649	BIMP10649				BIMP12083										BIMP11247	GB50479	BIMP10394	BIMP10394				BIMP12083
		BIMP13329	XP_003484707.1	BIMP10248	BIMP10248		XP_003492447.1	BIMP12520	BIMP12640			BIMP12520	BIMP22836						BIMP13329	GB48382	BIMP10650	BIMP10650				BIMP12640										BIMP13329	GB50447	BIMP10396	BIMP10396				BIMP12640
		BIMP20812	XP_003484708.2	BIMP10249	BIMP10249		XP_012245541.1	BIMP12524	BIMP13021			BIMP12524	BIMP22901						BIMP20812	GB54227	BIMP10665	BIMP10665				BIMP13021										BIMP20812	GB50448	BIMP10397	BIMP10397				BIMP13021
		BIMP22517	XP_003484710.2	BIMP10250	BIMP10250		XP_012245540.1	BIMP12526	BIMP13647			BIMP12526	BIMP23048						BIMP22517	GB54228	BIMP10667	BIMP10667				BIMP13647										BIMP22517	GB50436	BIMP10398	BIMP10398				BIMP13647
		BIMP25671	XP_003484714.1	BIMP10251	BIMP10251		XP_012245519.1	BIMP12528	BIMP15810			BIMP12528	BIMP23055						BIMP25671	GB54244	BIMP10678	BIMP10678				BIMP15810										BIMP25671	GB50454	BIMP10400	BIMP10400				BIMP15810
		BIMP22744	XP_003484716.1	BIMP10252	BIMP10252		XP_012245520.1	BIMP12530	BIMP17021			BIMP12530	BIMP23067						BIMP22744	GB54296	BIMP10681	BIMP10681				BIMP17021										BIMP22744	GB46567	BIMP10403	BIMP10403				BIMP17021
		BIMP23888	XP_003484718.1	BIMP10253	BIMP10253		XP_003492463.2	BIMP12533	BIMP17041			BIMP12533	BIMP23394						BIMP23888	GB54298	BIMP10683	BIMP10683				BIMP17041										BIMP23888	GB50428	BIMP10405	BIMP10405				BIMP17041
		BIMP11975	XP_003484719.1	BIMP10254	BIMP10254		XP_003492452.1	BIMP12537	BIMP17109			BIMP12537	BIMP23436						BIMP11975	GB54252	BIMP10684	BIMP10684				BIMP17109										BIMP11975	GB50435	BIMP10411	BIMP10411				BIMP17109
		BIMP16492	XP_003484720.1	BIMP10255	BIMP10255		XP_012244102.1	BIMP12591	BIMP17702			BIMP12591	BIMP23493						BIMP16492	GB54253	BIMP10685	BIMP10685				BIMP17702										BIMP16492	GB50450	BIMP10413	BIMP10413				BIMP17702
		BIMP12830	XP_003484721.1	BIMP10256	BIMP10256		XP_012245664.1	BIMP12686	BIMP18926			BIMP12686	BIMP23532						BIMP12830	GB54259	BIMP10689	BIMP10689				BIMP18926										BIMP12830	GB50439	BIMP10416	BIMP10416				BIMP18926
		BIMP25012	XP_003484722.1	BIMP10257	BIMP10257		XP_012245669.1	BIMP12696	BIMP19487			BIMP12696	BIMP23562						BIMP25012	GB55975	BIMP10691	BIMP10691				BIMP19487										BIMP25012	GB50405	BIMP10419	BIMP10419				BIMP19487
		BIMP15830	XP_003484723.1	BIMP10258	BIMP10258		XP_003492548.1	BIMP12701	BIMP20594			BIMP12701	BIMP23595						BIMP15830	GB55976	BIMP10692	BIMP10692				BIMP20594										BIMP15830	GB49621	BIMP10436	BIMP10436				BIMP20594
		BIMP25591	XP_003484724.1	BIMP10259	BIMP10259		XP_003492541.1	BIMP12708	BIMP20698			BIMP12708	BIMP23822						BIMP25591	GB55977	BIMP10693	BIMP10693				BIMP20698										BIMP25591	GB49622	BIMP10437	BIMP10437				BIMP20698
		BIMP15563	XP_003484725.1	BIMP10260	BIMP10260		XP_012241224.1	BIMP12735	BIMP21261			BIMP12735	BIMP24037						BIMP15563	GB55978	BIMP10694	BIMP10694				BIMP21261										BIMP15563	GB49623	BIMP10438	BIMP10438				BIMP21261
		BIMP20089	XP_003484726.1	BIMP10261	BIMP10261		XP_012243477.1	BIMP12742	BIMP21262			BIMP12742	BIMP24059						BIMP20089	GB48351	BIMP10697	BIMP10697				BIMP21262										BIMP20089	GB51242	BIMP10442	BIMP10442				BIMP21262
		BIMP11730	XP_003484727.1	BIMP10262	BIMP10262		XP_003491193.1	BIMP12756	BIMP21264			BIMP12756	BIMP24113						BIMP11730	GB48360	BIMP10704	BIMP10704				BIMP21264										BIMP11730	GB53268	BIMP10447	BIMP10447				BIMP21264
		BIMP12894	XP_003484728.1	BIMP10263	BIMP10263		XP_003491166.1	BIMP12774	BIMP21521			BIMP12774	BIMP24114						BIMP12894	GB50886	BIMP10708	BIMP10708				BIMP21521										BIMP12894	GB53269	BIMP10448	BIMP10448				BIMP21521
		BIMP19532	XP_003484729.1	BIMP10264	BIMP10264		XP_012245157.1	BIMP12844	BIMP22794			BIMP12844	BIMP24174						BIMP19532	GB50890	BIMP10713	BIMP10713				BIMP22794										BIMP19532	GB53270	BIMP10450	BIMP10450				BIMP22794
		BIMP13303	XP_003484731.1	BIMP10265	BIMP10265		XP_012245195.1	BIMP12845	BIMP23055			BIMP12845	BIMP24402						BIMP13303	GB50900	BIMP10718	BIMP10718				BIMP23055										BIMP13303	GB51246	BIMP10452	BIMP10452				BIMP23055
		BIMP14946	XP_003484732.1	BIMP10267	BIMP10267		XP_003489001.1	BIMP12981	BIMP23692			BIMP12981	BIMP24528						BIMP14946	GB50902	BIMP10720	BIMP10720				BIMP23692										BIMP14946	GB49624	BIMP10453	BIMP10453				BIMP23692
		BIMP24091	XP_003484733.1	BIMP10268	BIMP10268		XP_012240284.1	BIMP12986	BIMP24620			BIMP12986	BIMP24556						BIMP24091	GB51158	BIMP10724	BIMP10724				BIMP24620										BIMP24091	GB49626	BIMP10454	BIMP10454				BIMP24620
		BIMP14646	XP_003484734.1	BIMP10269	BIMP10269		XP_003488981.1	BIMP12993	BIMP25663			BIMP12993	BIMP24713						BIMP14646	GB48429	BIMP10738	BIMP10738				BIMP25663										BIMP14646	GB49628	BIMP10456	BIMP10456				BIMP25663
		BIMP17590	XP_003484737.1	BIMP10270	BIMP10270		XP_003488988.1	BIMP13002	BIMP25706			BIMP13002	BIMP24723						BIMP17590	GB48430	BIMP10739	BIMP10739				BIMP25706										BIMP17590	GB47026	BIMP10465	BIMP10465				BIMP25706
		BIMP15787	XP_003484740.1	BIMP10271	BIMP10271		XP_003486528.1	BIMP13035	BIMP10051			BIMP13035	BIMP24754						BIMP15787	GB55966	BIMP10740	BIMP10740				BIMP10051										BIMP15787	GB47028	BIMP10467	BIMP10467				BIMP10051
		BIMP17649	XP_003484743.1	BIMP10272	BIMP10272		XP_003486514.1	BIMP13047	BIMP11819			BIMP13047	BIMP24804						BIMP17649	GB55967	BIMP10741	BIMP10741				BIMP11819										BIMP17649	GB47030	BIMP10469	BIMP10469				BIMP11819
		BIMP17769	XP_003484744.1	BIMP10274	BIMP10274		XP_003486497.1	BIMP13054	BIMP12728			BIMP13054	BIMP24815						BIMP17769	GB55968	BIMP10742	BIMP10742				BIMP12728										BIMP17769	GB44558	BIMP10470	BIMP10470				BIMP12728
		BIMP12437	XP_003484745.1	BIMP10275	BIMP10275		XP_003486544.1	BIMP13065	BIMP14067			BIMP13065	BIMP24901						BIMP12437	GB55969	BIMP10743	BIMP10743				BIMP14067										BIMP12437	GB44553	BIMP10472	BIMP10472				BIMP14067
		BIMP14155	XP_003484747.1	BIMP10277	BIMP10277		XP_003486590.1	BIMP13071	BIMP14787			BIMP13071	BIMP24963						BIMP14155	GB55970	BIMP10744	BIMP10744				BIMP14787										BIMP14155	GB47037	BIMP10482	BIMP10482				BIMP14787
		BIMP16981	XP_003484748.1	BIMP10278	BIMP10278		XP_012236429.1	BIMP13075	BIMP16318			BIMP13075	BIMP25084						BIMP16981	GB55971	BIMP10745	BIMP10745				BIMP16318										BIMP16981	GB47039	BIMP10483	BIMP10483				BIMP16318
		BIMP18470	XP_003484752.1	BIMP10279	BIMP10279		XP_012236306.1	BIMP13087	BIMP17037			BIMP13087	BIMP25146						BIMP18470	GB54264	BIMP10755	BIMP10755				BIMP17037										BIMP18470	GB47043	BIMP10487	BIMP10487				BIMP17037
		BIMP19109	XP_003484753.1	BIMP10280	BIMP10280		XP_003486575.1	BIMP13117	BIMP18080			BIMP13117	BIMP25183						BIMP19109	GB54268	BIMP10758	BIMP10758				BIMP18080										BIMP19109	GB50342	BIMP10499	BIMP10499				BIMP18080
		BIMP15713	XP_003484754.1	BIMP10281	BIMP10281		XP_003486472.1	BIMP13131	BIMP18182			BIMP13131	BIMP25406						BIMP15713	GB54221	BIMP10761	BIMP10761				BIMP18182										BIMP15713	GB50343	BIMP10500	BIMP10500				BIMP18182
		BIMP23191	XP_003484757.1	BIMP10282	BIMP10282		XP_003486548.1	BIMP13146	BIMP18184			BIMP13146	BIMP25675						BIMP23191	GB54222	BIMP10762	BIMP10762				BIMP18184										BIMP23191	GB52978	BIMP10501	BIMP10501				BIMP18184
		BIMP22370	XP_003484758.1	BIMP10283	BIMP10283		XP_012236386.1	BIMP13159	BIMP18236			BIMP13159	BIMP25680						BIMP22370	GB54280	BIMP10771	BIMP10771				BIMP18236										BIMP22370	GB53008	BIMP10504	BIMP10504				BIMP18236
		BIMP10427	XP_003484760.1	BIMP10285	BIMP10285		XP_003486264.1	BIMP13196	BIMP19875			BIMP13196	BIMP25689						BIMP10427	GB54287	BIMP10777	BIMP10777				BIMP19875										BIMP10427	GB53009	BIMP10506	BIMP10506				BIMP19875
		BIMP20848	XP_003484761.1	BIMP10286	BIMP10286		XP_003486258.1	BIMP13201	BIMP19920			BIMP13201	BIMP25706						BIMP20848	GB54288	BIMP10778	BIMP10778				BIMP19920										BIMP20848	GB53012	BIMP10511	BIMP10511				BIMP19920
		BIMP10047	XP_003484762.2	BIMP10287	BIMP10287		XP_012250317.1	BIMP13210	BIMP20223			BIMP13210	BIMP25795						BIMP10047	GB54291	BIMP10780	BIMP10780				BIMP20223										BIMP10047	GB53013	BIMP10513	BIMP10513				BIMP20223
		BIMP10616	XP_003484763.1	BIMP10288	BIMP10288		XP_003486272.1	BIMP13269	BIMP23048			BIMP13269	BIMP25801						BIMP10616	GB54251	BIMP10783	BIMP10783				BIMP23048										BIMP10616	GB53019	BIMP10519	BIMP10519				BIMP23048
		BIMP16513	XP_003484765.1	BIMP10289	BIMP10289		XP_012250265.1	BIMP13270	BIMP23595			BIMP13270	BIMP25812						BIMP16513	GB48385	BIMP10785	BIMP10785				BIMP23595										BIMP16513	GB53020	BIMP10520	BIMP10520				BIMP23595
		BIMP11768	XP_003484766.1	BIMP10290	BIMP10290		XP_003486308.1	BIMP13272	BIMP24946			BIMP13272	BIMP25831						BIMP11768	GB48402	BIMP10790	BIMP10790				BIMP24946										BIMP11768	GB53021	BIMP10521	BIMP10521				BIMP24946
		BIMP16785	XP_003484767.1	BIMP10292	BIMP10292		XP_003486301.1	BIMP13276	BIMP25282			BIMP13276							BIMP16785	GB48403	BIMP10791	BIMP10791				BIMP25282										BIMP16785	GB53024	BIMP10523	BIMP10523				BIMP25282
		BIMP11802	XP_003484768.1	BIMP10294	BIMP10294		XP_003486290.1	BIMP13280	BIMP25801			BIMP13280							BIMP11802	GB48404	BIMP10792	BIMP10792				BIMP25801										BIMP11802	GB53025	BIMP10524	BIMP10524				BIMP25801
		BIMP13102	XP_003484771.1	BIMP10295	BIMP10295		XP_003486267.1	BIMP13286	BIMP19542			BIMP13286							BIMP13102	GB48406	BIMP10794	BIMP10794				BIMP19542										BIMP13102	GB44030	BIMP10526	BIMP10526				BIMP19542
		BIMP24368	XP_003484772.1	BIMP10296	BIMP10296		XP_003486305.1	BIMP13300	BIMP22102			BIMP13300							BIMP24368	GB48408	BIMP10796	BIMP10796				BIMP22102										BIMP24368	GB44033	BIMP10529	BIMP10529				BIMP22102
		BIMP22887	XP_003484775.2	BIMP10297	BIMP10297		XP_003486310.1	BIMP13305	BIMP12707			BIMP13305							BIMP22887	GB48412	BIMP10800	BIMP10800				BIMP12707										BIMP22887	GB44035	BIMP10530	BIMP10530				BIMP12707
		BIMP15160	XP_003484776.1	BIMP10298	BIMP10298		XP_003486223.1	BIMP13325	BIMP15701			BIMP13325							BIMP15160	GB48416	BIMP10804	BIMP10804				BIMP15701										BIMP15160	GB44037	BIMP10531	BIMP10531				BIMP15701
		BIMP17842	XP_003484778.1	BIMP10299	BIMP10299		XP_003486237.2	BIMP13341	BIMP15735			BIMP13341							BIMP17842	GB48417	BIMP10805	BIMP10805				BIMP15735										BIMP17842	GB44165	BIMP10532	BIMP10532				BIMP15735
		BIMP22321	XP_003484780.1	BIMP10300	BIMP10300		XP_003491100.1	BIMP13368	BIMP18728			BIMP13368							BIMP22321	GB40028	BIMP10813	BIMP10813				BIMP18728										BIMP22321	GB44170	BIMP10537	BIMP10537				BIMP18728
		BIMP22216	XP_003484782.1	BIMP10301	BIMP10301		XP_003491105.2	BIMP13379	BIMP18772			BIMP13379							BIMP22216	GB43945	BIMP10860	BIMP10860				BIMP18772										BIMP22216	GB44171	BIMP10538	BIMP10538				BIMP18772
		BIMP17246	XP_003484783.1	BIMP10302	BIMP10302		XP_003491099.1	BIMP13382	BIMP22073			BIMP13382							BIMP17246	GB43980	BIMP10867	BIMP10867				BIMP22073										BIMP17246	GB44172	BIMP10539	BIMP10539				BIMP22073
		BIMP17774	XP_003484784.1	BIMP10303	BIMP10303		XP_003489886.1	BIMP13404	BIMP22424			BIMP13404							BIMP17774	GB43984	BIMP10870	BIMP10870				BIMP22424										BIMP17774	GB44173	BIMP10541	BIMP10541				BIMP22424
		BIMP24221	XP_003484785.1	BIMP10304	BIMP10304		XP_003489878.1	BIMP13406	BIMP22437			BIMP13406							BIMP24221	GB42931	BIMP10895	BIMP10895				BIMP22437										BIMP24221	GB44174	BIMP10542	BIMP10542				BIMP22437
		BIMP23806	XP_003484787.1	BIMP10307	BIMP10307		XP_003489872.1	BIMP13409	BIMP23853			BIMP13409							BIMP23806	GB42932	BIMP10896	BIMP10896				BIMP23853										BIMP23806	GB44113	BIMP10543	BIMP10543				BIMP23853
		BIMP11986	XP_003484788.1	BIMP10308	BIMP10308		XP_003489862.1	BIMP13413	BIMP24174			BIMP13413							BIMP11986	GB42933	BIMP10897	BIMP10897				BIMP24174										BIMP11986	GB44114	BIMP10544	BIMP10544				BIMP24174
		BIMP22571	XP_003484790.1	BIMP10310	BIMP10310		XP_003489843.1	BIMP13424	BIMP11953			BIMP13424							BIMP22571	GB42934	BIMP10898	BIMP10898				BIMP11953										BIMP22571	GB44115	BIMP10545	BIMP10545				BIMP11953
		BIMP15472	XP_003484792.1	BIMP10311	BIMP10311		XP_012241506.1	BIMP13425	BIMP12142			BIMP13425							BIMP15472	GB52464	BIMP10914	BIMP10914				BIMP12142										BIMP15472	GB44117	BIMP10548	BIMP10548				BIMP12142
		BIMP10717	XP_003484798.1	BIMP10312	BIMP10312		XP_003489834.1	BIMP13429	BIMP13786			BIMP13429							BIMP10717	GB52467	BIMP10918	BIMP10918				BIMP13786										BIMP10717	GB44119	BIMP10550	BIMP10550				BIMP13786
		BIMP16664	XP_003484799.1	BIMP10313	BIMP10313		XP_012241582.1	BIMP13443	BIMP14010			BIMP13443							BIMP16664	GB52472	BIMP10922	BIMP10922				BIMP14010										BIMP16664	GB44121	BIMP10552	BIMP10552				BIMP14010
		BIMP15167	XP_003484801.1	BIMP10314	BIMP10314		XP_003489904.1	BIMP13474	BIMP14799			BIMP13474							BIMP15167	GB52473	BIMP10923	BIMP10923				BIMP14799										BIMP15167	GB44122	BIMP10553	BIMP10553				BIMP14799
		BIMP16957	XP_003484802.1	BIMP10316	BIMP10316		XP_012241544.1	BIMP13506	BIMP16782			BIMP13506							BIMP16957	GB52417	BIMP10936	BIMP10936				BIMP16782										BIMP16957	GB44124	BIMP10555	BIMP10555				BIMP16782
		BIMP24596	XP_003484804.1	BIMP10317	BIMP10317		XP_012241563.1	BIMP13508	BIMP18413			BIMP13508							BIMP24596	GB52420	BIMP10939	BIMP10939				BIMP18413										BIMP24596	GB44080	BIMP10562	BIMP10562				BIMP18413
		BIMP10411	XP_003484807.1	BIMP10318	BIMP10318		XP_012241562.1	BIMP13509	BIMP19973			BIMP13509							BIMP10411	GB52421	BIMP10940	BIMP10940				BIMP19973										BIMP10411	GB44081	BIMP10563	BIMP10563				BIMP19973
		BIMP23859	XP_003484808.1	BIMP10319	BIMP10319		XP_003489803.1	BIMP13511	BIMP21298			BIMP13511							BIMP23859	GB52422	BIMP10941	BIMP10941				BIMP21298										BIMP23859	GB44082	BIMP10564	BIMP10564				BIMP21298
		BIMP13803	XP_003484810.2	BIMP10321	BIMP10321		XP_003489807.1	BIMP13512	BIMP24113			BIMP13512							BIMP13803	GB52423	BIMP10942	BIMP10942				BIMP24113										BIMP13803	GB44083	BIMP10565	BIMP10565				BIMP24113
		BIMP21872	XP_003484811.1	BIMP10322	BIMP10322		XP_012241579.1	BIMP13513	BIMP24677			BIMP13513							BIMP21872	GB47904	BIMP10960	BIMP10960				BIMP24677										BIMP21872	GB44085	BIMP10567	BIMP10567				BIMP24677
		BIMP24806	XP_003484812.2	BIMP10323	BIMP10323		XP_012241633.1	BIMP13519	BIMP24804			BIMP13519							BIMP24806	GB51822	BIMP11015	BIMP11015				BIMP24804										BIMP24806	GB44086	BIMP10568	BIMP10568				BIMP24804
		BIMP24316	XP_003484814.1	BIMP10324	BIMP10324		XP_003489817.1	BIMP13521	BIMP10398			BIMP13521							BIMP24316	GB44941	BIMP11017	BIMP11017				BIMP10398										BIMP24316	GB44092	BIMP10571	BIMP10571				BIMP10398
		BIMP21439	XP_003484815.1	BIMP10325	BIMP10325		XP_003489818.1	BIMP13522	BIMP11656			BIMP13522							BIMP21439	GB49945	BIMP11020	BIMP11020				BIMP11656										BIMP21439	GB44093	BIMP10573	BIMP10573				BIMP11656
		BIMP24724	XP_003484816.1	BIMP10326	BIMP10326		XP_003489828.1	BIMP13529	BIMP11894			BIMP13529							BIMP24724	GB54540	BIMP11041	BIMP11041				BIMP11894										BIMP24724	GB44095	BIMP10574	BIMP10574				BIMP11894
		BIMP17817	XP_003484819.1	BIMP10327	BIMP10327		XP_003489842.1	BIMP13536	BIMP11898			BIMP13536							BIMP17817	GB54510	BIMP11047	BIMP11047				BIMP11898										BIMP17817	GB44096	BIMP10575	BIMP10575				BIMP11898
		BIMP21170	XP_003484821.2	BIMP10328	BIMP10328		XP_003489871.1	BIMP13554	BIMP14334			BIMP13554							BIMP21170	GB54511	BIMP11048	BIMP11048				BIMP14334										BIMP21170	GB44098	BIMP10577	BIMP10577				BIMP14334
		BIMP17783	XP_003484823.1	BIMP10329	BIMP10329		XP_003489877.1	BIMP13558	BIMP15711			BIMP13558							BIMP17783	GB49949	BIMP11064	BIMP11064				BIMP15711										BIMP17783	GB44041	BIMP10578	BIMP10578				BIMP15711
		BIMP21178	XP_003484825.1	BIMP10330	BIMP10330		XP_012241505.1	BIMP13567	BIMP16013			BIMP13567							BIMP21178	GB50274	BIMP11068	BIMP11068				BIMP16013										BIMP21178	GB44043	BIMP10579	BIMP10579				BIMP16013
		BIMP16593	XP_003484830.1	BIMP10331	BIMP10331		XP_003494795.1	BIMP13574	BIMP16291			BIMP13574							BIMP16593	GB54140	BIMP11071	BIMP11071				BIMP16291										BIMP16593	GB44044	BIMP10580	BIMP10580				BIMP16291
		BIMP23969	XP_003484831.1	BIMP10332	BIMP10332		XP_012249015.1	BIMP13578	BIMP17340			BIMP13578							BIMP23969	GB54146	BIMP11077	BIMP11077				BIMP17340										BIMP23969	GB44045	BIMP10581	BIMP10581				BIMP17340
		BIMP15827	XP_003484832.1	BIMP10333	BIMP10333		XP_003494784.1	BIMP13580	BIMP20062			BIMP13580							BIMP15827	GB54156	BIMP11088	BIMP11088				BIMP20062										BIMP15827	GB44046	BIMP10582	BIMP10582				BIMP20062
		BIMP13736	XP_003484833.2	BIMP10334	BIMP10334		XP_003494793.1	BIMP13581	BIMP20754			BIMP13581							BIMP13736	GB52686	BIMP11091	BIMP11091				BIMP20754										BIMP13736	GB44048	BIMP10583	BIMP10583				BIMP20754
		BIMP13593	XP_003484835.1	BIMP10335	BIMP10335		XP_003494778.1	BIMP13584	BIMP21426			BIMP13584							BIMP13593	GB52688	BIMP11093	BIMP11093				BIMP21426										BIMP13593	GB44049	BIMP10584	BIMP10584				BIMP21426
		BIMP23302	XP_003484836.1	BIMP10337	BIMP10337		XP_003494790.1	BIMP13589	BIMP24872			BIMP13589							BIMP23302	GB54190	BIMP11103	BIMP11103				BIMP24872										BIMP23302	GB44053	BIMP10588	BIMP10588				BIMP24872
		BIMP16810	XP_003484837.1	BIMP10339	BIMP10339		XP_003494791.1	BIMP13591	BIMP10154			BIMP13591							BIMP16810	GB54191	BIMP11104	BIMP11104				BIMP10154										BIMP16810	GB44054	BIMP10589	BIMP10589				BIMP10154
		BIMP13478	XP_003484840.1	BIMP10342	BIMP10342		XP_003487754.1	BIMP13616	BIMP11451			BIMP13616							BIMP13478	GB54192	BIMP11105	BIMP11105				BIMP11451										BIMP13478	GB44186	BIMP10592	BIMP10592				BIMP11451
		BIMP15106	XP_003484842.1	BIMP10343	BIMP10343		XP_003487793.1	BIMP13628	BIMP12625			BIMP13628							BIMP15106	GB54194	BIMP11107	BIMP11107				BIMP12625										BIMP15106	GB44187	BIMP10594	BIMP10594				BIMP12625
		BIMP17313	XP_003484843.1	BIMP10344	BIMP10344		XP_012238379.1	BIMP13636	BIMP13401			BIMP13636							BIMP17313	GB54200	BIMP11111	BIMP11111				BIMP13401										BIMP17313	GB44188	BIMP10595	BIMP10595				BIMP13401
		BIMP22353	XP_003484844.1	BIMP10350	BIMP10350		XP_012238349.1	BIMP13637	BIMP14964			BIMP13637							BIMP22353	GB54203	BIMP11113	BIMP11113				BIMP14964										BIMP22353	GB44191	BIMP10597	BIMP10597				BIMP14964
		BIMP24443	XP_003484847.1	BIMP10351	BIMP10351		XP_003487765.1	BIMP13642	BIMP14990			BIMP13642							BIMP24443	GB54208	BIMP11119	BIMP11119				BIMP14990										BIMP24443	GB44192	BIMP10599	BIMP10599				BIMP14990
		BIMP18692	XP_003484850.1	BIMP10352	BIMP10352		XP_003487764.1	BIMP13643	BIMP15969			BIMP13643							BIMP18692	GB54211	BIMP11122	BIMP11122				BIMP15969										BIMP18692	GB52992	BIMP10600	BIMP10600				BIMP15969
		BIMP10008	XP_003484851.1	BIMP10353	BIMP10353		XP_003491112.1	BIMP13724	BIMP18023			BIMP13724							BIMP10008	GB54213	BIMP11124	BIMP11124				BIMP18023										BIMP10008	GB52993	BIMP10601	BIMP10601				BIMP18023
		BIMP24132	XP_003484852.1	BIMP10363	BIMP10363		XP_012245511.1	BIMP13752	BIMP18187			BIMP13752							BIMP24132	GB54214	BIMP11125	BIMP11125				BIMP18187										BIMP24132	GB52995	BIMP10603	BIMP10603				BIMP18187
		BIMP24480	XP_003484853.1	BIMP10364	BIMP10364		XP_003492428.1	BIMP13754	BIMP19631			BIMP13754							BIMP24480	GB54215	BIMP11126	BIMP11126				BIMP19631										BIMP24480	GB52996	BIMP10605	BIMP10605				BIMP19631
		BIMP12366	XP_003484854.1	BIMP10365	BIMP10365		XP_003484412.1	BIMP13775	BIMP22007			BIMP13775							BIMP12366	GB54216	BIMP11127	BIMP11127				BIMP22007										BIMP12366	GB53001	BIMP10610	BIMP10610				BIMP22007
		BIMP16825	XP_003484857.1	BIMP10366	BIMP10366		XP_003491265.1	BIMP13814	BIMP22526			BIMP13814							BIMP16825	GB54217	BIMP11128	BIMP11128				BIMP22526										BIMP16825	GB53002	BIMP10611	BIMP10611				BIMP22526
		BIMP20077	XP_003484858.1	BIMP10367	BIMP10367		XP_003491261.1	BIMP13838	BIMP25033			BIMP13838							BIMP20077	GB54220	BIMP11131	BIMP11131				BIMP25033										BIMP20077	GB53043	BIMP10613	BIMP10613				BIMP25033
		BIMP14133	XP_003484859.1	BIMP10368	BIMP10368		XP_003489441.1	BIMP13884	BIMP10722			BIMP13884							BIMP14133	GB51847	BIMP11137	BIMP11137				BIMP10722										BIMP14133	GB53045	BIMP10615	BIMP10615				BIMP10722
		BIMP25715	XP_003484860.1	BIMP10369	BIMP10369		XP_003489478.1	BIMP13887	BIMP12531			BIMP13887							BIMP25715	GB51849	BIMP11139	BIMP11139				BIMP12531										BIMP25715	GB50357	BIMP10618	BIMP10618				BIMP12531
		BIMP24676	XP_003484863.1	BIMP10370	BIMP10370		XP_003489511.1	BIMP13889	BIMP21467			BIMP13889							BIMP24676	GB51852	BIMP11142	BIMP11142				BIMP21467										BIMP24676	GB50360	BIMP10620	BIMP10620				BIMP21467
		BIMP10894	XP_003484866.2	BIMP10371	BIMP10371		XP_003489475.1	BIMP13890	BIMP22573			BIMP13890							BIMP10894	GB54084	BIMP11144	BIMP11144				BIMP22573										BIMP10894	GB50363	BIMP10622	BIMP10622				BIMP22573
		BIMP19572	XP_003484867.1	BIMP10372	BIMP10372		XP_012240928.1	BIMP13894	BIMP11122			BIMP13894							BIMP19572	GB54087	BIMP11146	BIMP11146				BIMP11122										BIMP19572	GB47918	BIMP10631	BIMP10631				BIMP11122
		BIMP11643	XP_003484868.1	BIMP10373	BIMP10373		XP_012240938.1	BIMP13903	BIMP12937			BIMP13903							BIMP11643	GB54089	BIMP11148	BIMP11148				BIMP12937										BIMP11643	GB48366	BIMP10638	BIMP10638				BIMP12937
		BIMP10403	XP_003484869.1	BIMP10374	BIMP10374		XP_003489468.1	BIMP13904	BIMP14111			BIMP13904							BIMP10403	GB54097	BIMP11154	BIMP11154				BIMP14111										BIMP10403	GB48367	BIMP10639	BIMP10639				BIMP14111
		BIMP21710	XP_003484870.2	BIMP10375	BIMP10375		XP_012240937.1	BIMP13905	BIMP14698			BIMP13905							BIMP21710	GB54100	BIMP11158	BIMP11158				BIMP14698										BIMP21710	GB48369	BIMP10640	BIMP10640				BIMP14698
		BIMP23306	XP_003484871.1	BIMP10376	BIMP10376		XP_003489504.2	BIMP13937	BIMP14960			BIMP13937							BIMP23306	GB54101	BIMP11160	BIMP11160				BIMP14960										BIMP23306	GB48370	BIMP10641	BIMP10641				BIMP14960
		BIMP18633	XP_003484873.1	BIMP10377	BIMP10377		XP_003489507.1	BIMP13940	BIMP17503			BIMP13940							BIMP18633	GB54102	BIMP11161	BIMP11161				BIMP17503										BIMP18633	GB48372	BIMP10643	BIMP10643				BIMP17503
		BIMP22817	XP_003484874.1	BIMP10378	BIMP10378		XP_012240973.1	BIMP13949	BIMP17737			BIMP13949							BIMP22817	GB54104	BIMP11163	BIMP11163				BIMP17737										BIMP22817	GB48375	BIMP10646	BIMP10646				BIMP17737
		BIMP21247	XP_003484875.1	BIMP10379	BIMP10379		XP_012241003.1	BIMP13952	BIMP21773			BIMP13952							BIMP21247	GB54109	BIMP11166	BIMP11166				BIMP21773										BIMP21247	GB48380	BIMP10649	BIMP10649				BIMP21773
		BIMP16077	XP_003484876.1	BIMP10380	BIMP10380		XP_012240985.1	BIMP13953	BIMP21898			BIMP13953							BIMP16077	GB54113	BIMP11170	BIMP11170				BIMP21898										BIMP16077	GB48382	BIMP10650	BIMP10650				BIMP21898
		BIMP22093	XP_003484877.1	BIMP10381	BIMP10381		XP_012247824.1	BIMP14102	BIMP22195			BIMP14102							BIMP22093	GB52800	BIMP11171	BIMP11171				BIMP22195										BIMP22093	GB48396	BIMP10653	BIMP10653				BIMP22195
		BIMP12229	XP_003484879.1	BIMP10382	BIMP10382		XP_012247833.1	BIMP14108	BIMP22371			BIMP14108							BIMP12229	GB52801	BIMP11172	BIMP11172				BIMP22371										BIMP12229	GB48400	BIMP10656	BIMP10656				BIMP22371
		BIMP23637	XP_003484880.1	BIMP10383	BIMP10383		XP_012245964.1	BIMP14189	BIMP10252			BIMP14189							BIMP23637	GB52803	BIMP11174	BIMP11174				BIMP10252										BIMP23637	GB54269	BIMP10658	BIMP10658				BIMP10252
		BIMP24579	XP_003484881.1	BIMP10384	BIMP10384		XP_003492730.1	BIMP14200	BIMP10830			BIMP14200							BIMP24579	GB52804	BIMP11175	BIMP11175				BIMP10830										BIMP24579	GB54271	BIMP10660	BIMP10660				BIMP10830
		BIMP17824	XP_003484884.1	BIMP10385	BIMP10385		XP_012240737.1	BIMP14250	BIMP12703			BIMP14250							BIMP17824	GB52805	BIMP11176	BIMP11176				BIMP12703										BIMP17824	GB54246	BIMP10663	BIMP10663				BIMP12703
		BIMP11412	XP_003484885.2	BIMP10386	BIMP10386		XP_003489359.1	BIMP14263	BIMP14375			BIMP14263							BIMP11412	GB54165	BIMP11188	BIMP11188				BIMP14375										BIMP11412	GB54250	BIMP10664	BIMP10664				BIMP14375
		BIMP24804	XP_003484886.1	BIMP10387	BIMP10387		XP_003489396.1	BIMP14270	BIMP14680			BIMP14270							BIMP24804	GB54168	BIMP11192	BIMP11192				BIMP14680										BIMP24804	GB54228	BIMP10667	BIMP10667				BIMP14680
		BIMP20657	XP_003484887.1	BIMP10388	BIMP10388		XP_003489330.1	BIMP14273	BIMP14686			BIMP14273							BIMP20657	GB54169	BIMP11193	BIMP11193				BIMP14686										BIMP20657	GB54230	BIMP10668	BIMP10668				BIMP14686
		BIMP25295	XP_003484888.1	BIMP10389	BIMP10389		XP_012240844.1	BIMP14275	BIMP15528			BIMP14275							BIMP25295	GB55805	BIMP11210	BIMP11210				BIMP15528										BIMP25295	GB54233	BIMP10670	BIMP10670				BIMP15528
		BIMP18454	XP_003484889.1	BIMP10391	BIMP10391		XP_012240650.1	BIMP14283	BIMP16508			BIMP14283							BIMP18454	GB55811	BIMP11214	BIMP11214				BIMP16508										BIMP18454	GB54234	BIMP10671	BIMP10671				BIMP16508
		BIMP18683	XP_003484893.1	BIMP10392	BIMP10392		XP_003489391.1	BIMP14290	BIMP17645			BIMP14290							BIMP18683	GB55823	BIMP11222	BIMP11222				BIMP17645										BIMP18683	GB54235	BIMP10672	BIMP10672				BIMP17645
		BIMP13406	XP_003484895.1	BIMP10393	BIMP10393		XP_012240804.1	BIMP14298	BIMP19155			BIMP14298							BIMP13406	GB55782	BIMP11224	BIMP11224				BIMP19155										BIMP13406	GB54237	BIMP10673	BIMP10673				BIMP19155
		BIMP12920	XP_003484896.1	BIMP10394	BIMP10394		XP_003489294.1	BIMP14304	BIMP19260			BIMP14304							BIMP12920	GB55787	BIMP11228	BIMP11228				BIMP19260										BIMP12920	GB54242	BIMP10676	BIMP10676				BIMP19260
		BIMP23958	XP_003484897.1	BIMP10396	BIMP10396		XP_003489434.1	BIMP14311	BIMP19673			BIMP14311							BIMP23958	GB55789	BIMP11230	BIMP11230				BIMP19673										BIMP23958	GB54244	BIMP10678	BIMP10678				BIMP19673
		BIMP24717	XP_003484898.1	BIMP10397	BIMP10397		XP_003489415.1	BIMP14321	BIMP20512			BIMP14321							BIMP24717	GB47950	BIMP11239	BIMP11239				BIMP20512										BIMP24717	GB54294	BIMP10679	BIMP10679				BIMP20512
		BIMP15886	XP_003484900.1	BIMP10398	BIMP10398		XP_003489336.1	BIMP14330	BIMP20674			BIMP14330							BIMP15886	GB43305	BIMP11250	BIMP11250				BIMP20674										BIMP15886	GB54297	BIMP10682	BIMP10682				BIMP20674
		BIMP12478	XP_003484904.1	BIMP10399	BIMP10399		XP_003489310.1	BIMP14332	BIMP21303			BIMP14332							BIMP12478	GB43282	BIMP11254	BIMP11254				BIMP21303										BIMP12478	GB54298	BIMP10683	BIMP10683				BIMP21303
		BIMP18047	XP_003484905.1	BIMP10400	BIMP10400		XP_003489417.1	BIMP14338	BIMP22719			BIMP14338							BIMP18047	GB47965	BIMP11274	BIMP11274				BIMP22719										BIMP18047	GB54252	BIMP10684	BIMP10684				BIMP22719
		BIMP15720	XP_003484906.1	BIMP10401	BIMP10401		XP_003489291.1	BIMP14345	BIMP22836			BIMP14345							BIMP15720	GB47963	BIMP11318	BIMP11318				BIMP22836										BIMP15720	GB54258	BIMP10688	BIMP10688				BIMP22836
		BIMP22901	XP_003484907.1	BIMP10402	BIMP10402		XP_012240870.1	BIMP14367	BIMP23532			BIMP14367							BIMP22901	GB47964	BIMP11319	BIMP11319				BIMP23532										BIMP22901	GB54259	BIMP10689	BIMP10689				BIMP23532
		BIMP12391	XP_003484908.1	BIMP10403	BIMP10403		XP_012240814.1	BIMP14369	BIMP23562			BIMP14369							BIMP12391	GB47955	BIMP11329	BIMP11329				BIMP23562										BIMP12391	GB55975	BIMP10691	BIMP10691				BIMP23562
		BIMP16420	XP_003484909.1	BIMP10404	BIMP10404		XP_003489297.1	BIMP14377	BIMP24528			BIMP14377							BIMP16420	GB47961	BIMP11333	BIMP11333				BIMP24528										BIMP16420	GB55976	BIMP10692	BIMP10692				BIMP24528
		BIMP15158	XP_003484910.1	BIMP10405	BIMP10405		XP_003489397.1	BIMP14409	BIMP25096			BIMP14409							BIMP15158	GB43300	BIMP11338	BIMP11338				BIMP25096										BIMP15158	GB55977	BIMP10693	BIMP10693				BIMP25096
		BIMP12195	XP_003484911.1	BIMP10406	BIMP10406		XP_003489357.1	BIMP14421	BIMP25146			BIMP14421							BIMP12195	GB40928	BIMP11387	BIMP11387				BIMP25146										BIMP12195	GB55979	BIMP10695	BIMP10695				BIMP25146
		BIMP15996	XP_003484912.1	BIMP10407	BIMP10407		XP_003494361.1	BIMP14465	BIMP25680			BIMP14465							BIMP15996	GB40934	BIMP11396	BIMP11396				BIMP25680										BIMP15996	GB48352	BIMP10698	BIMP10698				BIMP25680
		BIMP13813	XP_003484914.1	BIMP10409	BIMP10409		XP_003494363.1	BIMP14467	BIMP25689			BIMP14467							BIMP13813	GB40935	BIMP11397	BIMP11397				BIMP25689										BIMP13813	GB48355	BIMP10700	BIMP10700				BIMP25689
		BIMP16562	XP_003484915.1	BIMP10410	BIMP10410		XP_012241162.1	BIMP14503	BIMP14444			BIMP14503							BIMP16562	GB46801	BIMP11404	BIMP11404				BIMP14444										BIMP16562	GB48356	BIMP10701	BIMP10701				BIMP14444
		BIMP20453	XP_003484917.1	BIMP10411	BIMP10411		XP_003489601.1	BIMP14509	BIMP14790			BIMP14509							BIMP20453	GB40901	BIMP11406	BIMP11406				BIMP14790										BIMP20453	GB48359	BIMP10703	BIMP10703				BIMP14790
		BIMP19515	XP_003484919.1	BIMP10412	BIMP10412		XP_003489595.1	BIMP14513	BIMP22728			BIMP14513							BIMP19515	GB40909	BIMP11417	BIMP11417				BIMP22728										BIMP19515	GB48360	BIMP10704	BIMP10704				BIMP22728
		BIMP22343	XP_003484920.1	BIMP10413	BIMP10413		XP_003489615.2	BIMP14518	BIMP13868			BIMP14518							BIMP22343	GB40911	BIMP11418	BIMP11418				BIMP13868										BIMP22343	GB50887	BIMP10709	BIMP10709				BIMP13868
		BIMP19713	XP_003484921.1	BIMP10414	BIMP10414		XP_003487683.1	BIMP14610	BIMP16547			BIMP14610							BIMP19713	GB43704	BIMP11472	BIMP11472				BIMP16547										BIMP19713	GB50890	BIMP10713	BIMP10713				BIMP16547
		BIMP19606	XP_003484924.1	BIMP10415	BIMP10415		XP_003492491.1	BIMP14619	BIMP19006			BIMP14619							BIMP19606	GB50498	BIMP11473	BIMP11473				BIMP19006										BIMP19606	GB50891	BIMP10714	BIMP10714				BIMP19006
		BIMP14486	XP_003484927.1	BIMP10416	BIMP10416		XP_012245607.1	BIMP14632	BIMP20217			BIMP14632							BIMP14486	GB43266	BIMP11522	BIMP11522				BIMP20217										BIMP14486	GB50892	BIMP10715	BIMP10715				BIMP20217
		BIMP17730	XP_003484928.1	BIMP10417	BIMP10417		XP_003492956.1	BIMP14661	BIMP21047			BIMP14661							BIMP17730	GB40265	BIMP11528	BIMP11528				BIMP21047										BIMP17730	GB50893	BIMP10716	BIMP10716				BIMP21047
		BIMP19129	XP_003484930.2	BIMP10418	BIMP10418		XP_003492980.1	BIMP14665	BIMP21590			BIMP14665							BIMP19129	GB40560	BIMP11534	BIMP11534				BIMP21590										BIMP19129	GB50901	BIMP10719	BIMP10719				BIMP21590
		BIMP16020	XP_003484934.1	BIMP10419	BIMP10419		XP_003492959.2	BIMP14672	BIMP12869			BIMP14672							BIMP16020	GB40561	BIMP11535	BIMP11535				BIMP12869										BIMP16020	GB50902	BIMP10720	BIMP10720				BIMP12869
		BIMP10995	XP_003484935.1	BIMP10420	BIMP10420		XP_012246340.1	BIMP14685	BIMP14241			BIMP14685							BIMP10995	GB40563	BIMP11537	BIMP11537				BIMP14241										BIMP10995	GB51159	BIMP10725	BIMP10725				BIMP14241
		BIMP11864	XP_003484937.2	BIMP10436	BIMP10436		XP_003491563.1	BIMP14716	BIMP15045			BIMP14716							BIMP11864	GB47940	BIMP11543	BIMP11543				BIMP15045										BIMP11864	GB51163	BIMP10727	BIMP10727				BIMP15045
		BIMP19450	XP_003484938.1	BIMP10437	BIMP10437		XP_003491317.1	BIMP14739	BIMP18006			BIMP14739							BIMP19450	GB49242	BIMP11547	BIMP11547				BIMP18006										BIMP19450	GB51165	BIMP10728	BIMP10728				BIMP18006
		BIMP21525	XP_003484939.1	BIMP10438	BIMP10438		XP_003491296.1	BIMP14753	BIMP20990			BIMP14753							BIMP21525	GB54521	BIMP11549	BIMP11549				BIMP20990										BIMP21525	GB48422	BIMP10732	BIMP10732				BIMP20990
		BIMP14124	XP_003484941.1	BIMP10439	BIMP10439		XP_003491314.1	BIMP14767	BIMP25084			BIMP14767							BIMP14124	GB47925	BIMP11554	BIMP11554				BIMP25084										BIMP14124	GB48425	BIMP10735	BIMP10735				BIMP25084
		BIMP15626	XP_003484942.1	BIMP10441	BIMP10441		XP_003491308.1	BIMP14788	BIMP10979			BIMP14788							BIMP15626	GB40341	BIMP11567	BIMP11567				BIMP10979										BIMP15626	GB48429	BIMP10738	BIMP10738				BIMP10979
		BIMP19765	XP_003484943.1	BIMP10442	BIMP10442		XP_003494649.1	BIMP14811	BIMP10980			BIMP14811							BIMP19765	GB40342	BIMP11568	BIMP11568				BIMP10980										BIMP19765	GB48430	BIMP10739	BIMP10739				BIMP10980
		BIMP16645	XP_003484945.1	BIMP10443	BIMP10443		XP_003494658.1	BIMP14813	BIMP20969			BIMP14813							BIMP16645	GB43256	BIMP11584	BIMP11584				BIMP20969										BIMP16645	GB55966	BIMP10740	BIMP10740				BIMP20969
		BIMP23664	XP_003484946.1	BIMP10444	BIMP10444		XP_012237221.1	BIMP14820	BIMP21830			BIMP14820							BIMP23664	GB43260	BIMP11586	BIMP11586				BIMP21830										BIMP23664	GB55967	BIMP10741	BIMP10741				BIMP21830
		BIMP16948	XP_003484947.1	BIMP10447	BIMP10447		XP_003486956.1	BIMP14826	BIMP10866			BIMP14826							BIMP16948	GB50390	BIMP11616	BIMP11616				BIMP10866										BIMP16948	GB55968	BIMP10742	BIMP10742				BIMP10866
		BIMP17579	XP_003484948.1	BIMP10448	BIMP10448		XP_012237087.1	BIMP14831	BIMP12755			BIMP14831							BIMP17579	GB50392	BIMP11617	BIMP11617				BIMP12755										BIMP17579	GB55969	BIMP10743	BIMP10743				BIMP12755
		BIMP15985	XP_003484950.1	BIMP10450	BIMP10450		XP_003486939.1	BIMP14839	BIMP14459			BIMP14839							BIMP15985	GB50491	BIMP11621	BIMP11621				BIMP14459										BIMP15985	GB55970	BIMP10744	BIMP10744				BIMP14459
		BIMP17655	XP_003484952.1	BIMP10451	BIMP10451		XP_012237025.1	BIMP14840	BIMP18415			BIMP14840							BIMP17655	GB46141	BIMP11652	BIMP11652				BIMP18415										BIMP17655	GB55971	BIMP10745	BIMP10745				BIMP18415
		BIMP14850	XP_003484953.1	BIMP10452	BIMP10452		XP_012237124.1	BIMP14854	BIMP18780			BIMP14854							BIMP14850	GB46143	BIMP11654	BIMP11654				BIMP18780										BIMP14850	GB52632	BIMP10747	BIMP10747				BIMP18780
		BIMP17536	XP_003484954.1	BIMP10453	BIMP10453		XP_003486912.1	BIMP14863	BIMP19810			BIMP14863							BIMP17536	GB46146	BIMP11657	BIMP11657				BIMP19810										BIMP17536	GB54261	BIMP10752	BIMP10752				BIMP19810
		BIMP12101	XP_003484955.1	BIMP10454	BIMP10454		XP_003486909.1	BIMP14865	BIMP22229			BIMP14865							BIMP12101	GB50633	BIMP11665	BIMP11665				BIMP22229										BIMP12101	GB54263	BIMP10754	BIMP10754				BIMP22229
		BIMP20169	XP_003484956.1	BIMP10455	BIMP10455		XP_012237230.1	BIMP14874	BIMP24754			BIMP14874							BIMP20169	GB50635	BIMP11667	BIMP11667				BIMP24754										BIMP20169	GB54264	BIMP10755	BIMP10755				BIMP24754
		BIMP17157	XP_003484959.1	BIMP10456	BIMP10456		XP_012237147.1	BIMP14878	BIMP11192			BIMP14878							BIMP17157	GB47011	BIMP11680	BIMP11680				BIMP11192										BIMP17157	GB54267	BIMP10757	BIMP10757				BIMP11192
		BIMP24281	XP_003484961.1	BIMP10457	BIMP10457		XP_003487022.1	BIMP14890	BIMP14381			BIMP14890							BIMP24281	GB47045	BIMP11685	BIMP11685				BIMP14381										BIMP24281	GB54268	BIMP10758	BIMP10758				BIMP14381
		BIMP18008	XP_003484962.1	BIMP10460	BIMP10460		XP_003486974.1	BIMP14893	BIMP21473			BIMP14893							BIMP18008	GB56004	BIMP11699	BIMP11699				BIMP21473										BIMP18008	GB54221	BIMP10761	BIMP10761				BIMP21473
		BIMP19538	XP_003484963.1	BIMP10465	BIMP10465		XP_003486951.1	BIMP14904	BIMP15777			BIMP14904							BIMP19538	GB46115	BIMP11714	BIMP11714				BIMP15777										BIMP19538	GB54222	BIMP10762	BIMP10762				BIMP15777
		BIMP17725	XP_003484964.1	BIMP10466	BIMP10466		XP_012236998.1	BIMP14911	BIMP20089			BIMP14911							BIMP17725	GB46118	BIMP11716	BIMP11716				BIMP20089										BIMP17725	GB54280	BIMP10771	BIMP10771				BIMP20089
		BIMP15968	XP_003484966.1	BIMP10467	BIMP10467		XP_003487019.1	BIMP14916	BIMP21856			BIMP14916							BIMP15968	GB46120	BIMP11718	BIMP11718				BIMP21856										BIMP15968	GB54281	BIMP10772	BIMP10772				BIMP21856
		BIMP11648	XP_003484967.1	BIMP10468	BIMP10468		XP_012237049.1	BIMP14935	BIMP25557			BIMP14935							BIMP11648	GB46121	BIMP11719	BIMP11719				BIMP25557										BIMP11648	GB54282	BIMP10773	BIMP10773				BIMP25557
		BIMP20164	XP_003484968.1	BIMP10469	BIMP10469		XP_003486891.1	BIMP14954	BIMP11627			BIMP14954							BIMP20164	GB49152	BIMP11723	BIMP11723				BIMP11627										BIMP20164	GB54286	BIMP10776	BIMP10776				BIMP11627
		BIMP15285	XP_003484969.1	BIMP10470	BIMP10470		XP_003486901.1	BIMP14963	BIMP12558			BIMP14963							BIMP15285	GB49155	BIMP11726	BIMP11726				BIMP12558										BIMP15285	GB54287	BIMP10777	BIMP10777				BIMP12558
		BIMP22796	XP_003484970.1	BIMP10471	BIMP10471		XP_012237187.1	BIMP14970	BIMP12905			BIMP14970							BIMP22796	GB55683	BIMP11817	BIMP11817				BIMP12905										BIMP22796	GB54288	BIMP10778	BIMP10778				BIMP12905
		BIMP12373	XP_003484976.1	BIMP10472	BIMP10472		XP_012237489.1	BIMP15021	BIMP15394			BIMP15021							BIMP12373	GB55940	BIMP11823	BIMP11823				BIMP15394										BIMP12373	GB54291	BIMP10780	BIMP10780				BIMP15394
		BIMP20636	XP_003484984.1	BIMP10482	BIMP10482		XP_012237567.1	BIMP15024	BIMP17989			BIMP15024							BIMP20636	GB55900	BIMP11825	BIMP11825				BIMP17989										BIMP20636	GB54251	BIMP10783	BIMP10783				BIMP17989
		BIMP24945	XP_003484989.1	BIMP10483	BIMP10483		XP_003487171.1	BIMP15029	BIMP19519			BIMP15029							BIMP24945	GB55901	BIMP11826	BIMP11826				BIMP19519										BIMP24945	GB48384	BIMP10784	BIMP10784				BIMP19519
		BIMP15701	XP_003484991.2	BIMP10484	BIMP10484		XP_012237467.1	BIMP15042	BIMP19832			BIMP15042							BIMP15701	GB55902	BIMP11827	BIMP11827				BIMP19832										BIMP15701	GB48385	BIMP10785	BIMP10785				BIMP19832
		BIMP20704	XP_003484993.1	BIMP10485	BIMP10485		XP_012237496.1	BIMP15052	BIMP20983			BIMP15052							BIMP20704	GB55944	BIMP11828	BIMP11828				BIMP20983										BIMP20704	GB48386	BIMP10786	BIMP10786				BIMP20983
		BIMP21241	XP_003484994.1	BIMP10486	BIMP10486		XP_012237562.1	BIMP15075	BIMP21654			BIMP15075							BIMP21241	GB55945	BIMP11829	BIMP11829				BIMP21654										BIMP21241	GB48402	BIMP10790	BIMP10790				BIMP21654
		BIMP18066	XP_003484997.1	BIMP10487	BIMP10487		XP_003487235.1	BIMP15110	BIMP21666			BIMP15110							BIMP18066	GB55938	BIMP11830	BIMP11830				BIMP21666										BIMP18066	GB48404	BIMP10792	BIMP10792				BIMP21666
		BIMP12637	XP_003484998.1	BIMP10493	BIMP10493		XP_003487160.1	BIMP15121	BIMP22098			BIMP15121							BIMP12637	GB55914	BIMP11832	BIMP11832				BIMP22098										BIMP12637	GB48406	BIMP10794	BIMP10794				BIMP22098
		BIMP21184	XP_003484999.1	BIMP10496	BIMP10496		XP_003492395.1	BIMP15154	BIMP10104			BIMP15154							BIMP21184	GB55916	BIMP11833	BIMP11833				BIMP10104										BIMP21184	GB48408	BIMP10796	BIMP10796				BIMP10104
		BIMP11682	XP_003485003.1	BIMP10498	BIMP10498		XP_012245307.1	BIMP15184	BIMP11752			BIMP15184							BIMP11682	GB52435	BIMP11847	BIMP11847				BIMP11752										BIMP11682	GB48409	BIMP10797	BIMP10797				BIMP11752
		BIMP10849	XP_003485004.1	BIMP10499	BIMP10499		XP_012246966.1	BIMP15199	BIMP12916			BIMP15199							BIMP10849	GB52436	BIMP11848	BIMP11848				BIMP12916										BIMP10849	GB48411	BIMP10799	BIMP10799				BIMP12916
		BIMP16272	XP_003485005.1	BIMP10500	BIMP10500		XP_003493361.1	BIMP15249	BIMP14461			BIMP15249							BIMP16272	GB52455	BIMP11849	BIMP11849				BIMP14461										BIMP16272	GB48412	BIMP10800	BIMP10800				BIMP14461
		BIMP24885	XP_003485006.1	BIMP10501	BIMP10501		XP_012246926.1	BIMP15256	BIMP16711			BIMP15256							BIMP24885	GB44398	BIMP11900	BIMP11900				BIMP16711										BIMP24885	GB48413	BIMP10801	BIMP10801				BIMP16711
		BIMP17450	XP_003485007.1	BIMP10502	BIMP10502		XP_003493415.1	BIMP15266	BIMP19096			BIMP15266							BIMP17450	GB40875	BIMP11907	BIMP11907				BIMP19096										BIMP17450	GB48414	BIMP10802	BIMP10802				BIMP19096
		BIMP25530	XP_003485010.1	BIMP10504	BIMP10504		XP_003493418.1	BIMP15268	BIMP19252			BIMP15268							BIMP25530	GB40877	BIMP11909	BIMP11909				BIMP19252										BIMP25530	GB48416	BIMP10804	BIMP10804				BIMP19252
		BIMP14579	XP_003485011.1	BIMP10506	BIMP10506		XP_003493419.1	BIMP15270	BIMP21357			BIMP15270							BIMP14579	GB40878	BIMP11910	BIMP11910				BIMP21357										BIMP14579	GB48417	BIMP10805	BIMP10805				BIMP21357
		BIMP17161	XP_003485012.1	BIMP10507	BIMP10507		XP_012246841.1	BIMP15286	BIMP23409			BIMP15286							BIMP17161	GB40880	BIMP11912	BIMP11912				BIMP23409										BIMP17161	GB48419	BIMP10806	BIMP10806				BIMP23409
		BIMP23802	XP_003485013.1	BIMP10508	BIMP10508		XP_012246958.1	BIMP15293	BIMP24301			BIMP15293							BIMP23802	GB40881	BIMP11913	BIMP11913				BIMP24301										BIMP23802	GB40028	BIMP10813	BIMP10813				BIMP24301
		BIMP15666	XP_003485017.1	BIMP10511	BIMP10511		XP_012240252.1	BIMP15408	BIMP25219			BIMP15408							BIMP15666	GB40882	BIMP11914	BIMP11914				BIMP25219										BIMP15666	GB40029	BIMP10814	BIMP10814				BIMP25219
		BIMP14782	XP_003485018.1	BIMP10513	BIMP10513		XP_003488961.1	BIMP15409	BIMP11032			BIMP15409							BIMP14782	GB47538	BIMP11917	BIMP11917				BIMP11032										BIMP14782	GB40022	BIMP10816	BIMP10816				BIMP11032
		BIMP13250	XP_003485019.1	BIMP10514	BIMP10514		XP_003488957.1	BIMP15414	BIMP17715			BIMP15414							BIMP13250	GB47539	BIMP11919	BIMP11919				BIMP17715										BIMP13250	GB43945	BIMP10860	BIMP10860				BIMP17715
		BIMP22091	XP_003485020.1	BIMP10515	BIMP10515		XP_012240229.1	BIMP15423	BIMP18089			BIMP15423							BIMP22091	GB47540	BIMP11921	BIMP11921				BIMP18089										BIMP22091	GB43946	BIMP10861	BIMP10861				BIMP18089
		BIMP11473	XP_003485021.1	BIMP10516	BIMP10516		XP_003490272.1	BIMP15433	BIMP20809			BIMP15433							BIMP11473	GB42400	BIMP11927	BIMP11927				BIMP20809										BIMP11473	GB43978	BIMP10866	BIMP10866				BIMP20809
		BIMP20601	XP_003485022.1	BIMP10518	BIMP10518		XP_003490279.2	BIMP15444	BIMP20966			BIMP15444							BIMP20601	GB54570	BIMP11930	BIMP11930				BIMP20966										BIMP20601	GB43980	BIMP10867	BIMP10867				BIMP20966
		BIMP20291	XP_003485023.1	BIMP10519	BIMP10519		XP_003490257.1	BIMP15446	BIMP23863			BIMP15446							BIMP20291	GB52530	BIMP11931	BIMP11931				BIMP23863										BIMP20291	GB43983	BIMP10869	BIMP10869				BIMP23863
		BIMP20803	XP_003485024.2	BIMP10520	BIMP10520		XP_003490249.1	BIMP15456	BIMP25456			BIMP15456							BIMP20803	GB52531	BIMP11932	BIMP11932				BIMP25456										BIMP20803	GB42917	BIMP10888	BIMP10888				BIMP25456
		BIMP13861	XP_003485025.3	BIMP10521	BIMP10521		XP_003490253.1	BIMP15458	BIMP10187			BIMP15458							BIMP13861	GB52532	BIMP11933	BIMP11933				BIMP10187										BIMP13861	GB42918	BIMP10889	BIMP10889				BIMP10187
		BIMP23818	XP_003485026.1	BIMP10522	BIMP10522		XP_003490267.1	BIMP15470	BIMP12118			BIMP15470							BIMP23818	GB48189	BIMP11937	BIMP11937				BIMP12118										BIMP23818	GB42919	BIMP10890	BIMP10890				BIMP12118
		BIMP20510	XP_003485027.1	BIMP10523	BIMP10523		XP_003490268.1	BIMP15471	BIMP22223			BIMP15471							BIMP20510	GB53882	BIMP11941	BIMP11941				BIMP22223										BIMP20510	GB45442	BIMP10891	BIMP10891				BIMP22223
		BIMP13358	XP_003485028.1	BIMP10524	BIMP10524		XP_012242038.1	BIMP15493	BIMP14411			BIMP15493							BIMP13358	GB52529	BIMP11943	BIMP11943				BIMP14411										BIMP13358	GB45351	BIMP10894	BIMP10894				BIMP14411
		BIMP25037	XP_003485030.1	BIMP10526	BIMP10526		XP_003490226.1	BIMP15495	BIMP18207			BIMP15495							BIMP25037	GB54571	BIMP11944	BIMP11944				BIMP18207										BIMP25037	GB42931	BIMP10895	BIMP10895				BIMP18207
		BIMP12072	XP_003485031.1	BIMP10527	BIMP10527		XP_003490216.1	BIMP15509	BIMP24963			BIMP15509							BIMP12072	GB54573	BIMP11946	BIMP11946				BIMP24963										BIMP12072	GB42933	BIMP10897	BIMP10897				BIMP24963
		BIMP17031	XP_003485032.1	BIMP10529	BIMP10529		XP_003490225.1	BIMP15513	BIMP10044			BIMP15513							BIMP17031	GB48894	BIMP11948	BIMP11948				BIMP10044										BIMP17031	GB42934	BIMP10898	BIMP10898				BIMP10044
		BIMP11428	XP_003485033.1	BIMP10530	BIMP10530		XP_003490220.1	BIMP15518	BIMP10887			BIMP15518							BIMP11428	GB42401	BIMP11949	BIMP11949				BIMP10887										BIMP11428	GB52144	BIMP10899	BIMP10899				BIMP10887
		BIMP14551	XP_003485035.1	BIMP10531	BIMP10531		XP_012242053.1	BIMP15522	BIMP11053			BIMP15522							BIMP14551	GB55106	BIMP11950	BIMP11950				BIMP11053										BIMP14551	GB52467	BIMP10918	BIMP10918				BIMP11053
		BIMP16289	XP_003485036.1	BIMP10532	BIMP10532		XP_003490239.1	BIMP15531	BIMP11631			BIMP15531							BIMP16289	GB47542	BIMP11953	BIMP11953				BIMP11631										BIMP16289	GB52468	BIMP10919	BIMP10919				BIMP11631
		BIMP23905	XP_003485041.1	BIMP10533	BIMP10533		XP_003490240.1	BIMP15532	BIMP12285			BIMP15532							BIMP23905	GB53918	BIMP11954	BIMP11954				BIMP12285										BIMP23905	GB52469	BIMP10920	BIMP10920				BIMP12285
		BIMP18192	XP_003485043.1	BIMP10534	BIMP10534		XP_012239038.1	BIMP15623	BIMP12475			BIMP15623							BIMP18192	GB40887	BIMP11960	BIMP11960				BIMP12475										BIMP18192	GB52470	BIMP10921	BIMP10921				BIMP12475
		BIMP14426	XP_003485046.2	BIMP10535	BIMP10535		XP_003484788.1	BIMP15628	BIMP12944			BIMP15628							BIMP14426	GB40888	BIMP11961	BIMP11961				BIMP12944										BIMP14426	GB52472	BIMP10922	BIMP10922				BIMP12944
		BIMP15557	XP_003485049.1	BIMP10536	BIMP10536		XP_003484784.1	BIMP15629	BIMP13079			BIMP15629							BIMP15557	GB40890	BIMP11962	BIMP11962				BIMP13079										BIMP15557	GB52473	BIMP10923	BIMP10923				BIMP13079
		BIMP10769	XP_003485050.1	BIMP10537	BIMP10537		XP_003484825.1	BIMP15632	BIMP14168			BIMP15632							BIMP10769	GB40891	BIMP11963	BIMP11963				BIMP14168										BIMP10769	GB52417	BIMP10936	BIMP10936				BIMP14168
		BIMP17464	XP_003485053.1	BIMP10538	BIMP10538		XP_003484765.1	BIMP15646	BIMP16052			BIMP15646							BIMP17464	GB40893	BIMP11965	BIMP11965				BIMP16052										BIMP17464	GB52420	BIMP10939	BIMP10939				BIMP16052
		BIMP14148	XP_003485056.1	BIMP10539	BIMP10539		XP_003484762.2	BIMP15648	BIMP20581			BIMP15648							BIMP14148	GB40894	BIMP11966	BIMP11966				BIMP20581										BIMP14148	GB52424	BIMP10943	BIMP10943				BIMP20581
		BIMP18182	XP_003485058.1	BIMP10540	BIMP10540		XP_012239692.1	BIMP15653	BIMP21584			BIMP15653							BIMP18182	GB40895	BIMP11967	BIMP11967				BIMP21584										BIMP18182	GB52426	BIMP10944	BIMP10944				BIMP21584
		BIMP22082	XP_003485059.1	BIMP10541	BIMP10541		XP_003484811.1	BIMP15672	BIMP21720			BIMP15672							BIMP22082	GB51643	BIMP11970	BIMP11970				BIMP21720										BIMP22082	GB52427	BIMP10946	BIMP10946				BIMP21720
		BIMP14594	XP_003485060.1	BIMP10542	BIMP10542		XP_003484814.1	BIMP15701	BIMP24723			BIMP15701							BIMP14594	GB53604	BIMP11971	BIMP11971				BIMP24723										BIMP14594	GB52429	BIMP10948	BIMP10948				BIMP24723
		BIMP13379	XP_003485061.1	BIMP10543	BIMP10543		XP_012239829.1	BIMP15725	BIMP10299			BIMP15725							BIMP13379	GB52640	BIMP11986	BIMP11986				BIMP10299										BIMP13379	GB47904	BIMP10960	BIMP10960				BIMP10299
		BIMP18672	XP_003485066.2	BIMP10544	BIMP10544		XP_012239941.1	BIMP15731	BIMP10584			BIMP15731							BIMP18672	GB52643	BIMP11989	BIMP11989				BIMP10584										BIMP18672	GB47901	BIMP10969	BIMP10969				BIMP10584
		BIMP18490	XP_003485067.1	BIMP10545	BIMP10545		XP_012239753.1	BIMP15735	BIMP10915			BIMP15735							BIMP18490	GB52644	BIMP11990	BIMP11990				BIMP10915										BIMP18490	GB53682	BIMP10973	BIMP10973				BIMP10915
		BIMP13020	XP_003485068.1	BIMP10546	BIMP10546		XP_003484766.1	BIMP15740	BIMP13176			BIMP15740							BIMP13020	GB52645	BIMP11991	BIMP11991				BIMP13176										BIMP13020	GB50278	BIMP11011	BIMP11011				BIMP13176
		BIMP12140	XP_003485069.1	BIMP10547	BIMP10547		XP_003484799.1	BIMP15761	BIMP13714			BIMP15761							BIMP12140	GB52651	BIMP11996	BIMP11996				BIMP13714										BIMP12140	GB45212	BIMP11013	BIMP11013				BIMP13714
		BIMP13609	XP_003485070.1	BIMP10548	BIMP10548		XP_003484831.1	BIMP15769	BIMP13853			BIMP15769							BIMP13609	GB51041	BIMP12000	BIMP12000				BIMP13853										BIMP13609	GB45213	BIMP11014	BIMP11014				BIMP13853
		BIMP23452	XP_003485071.1	BIMP10550	BIMP10550		XP_012239385.1	BIMP15843	BIMP15167			BIMP15843							BIMP23452	GB51042	BIMP12001	BIMP12001				BIMP15167										BIMP23452	GB51822	BIMP11015	BIMP11015				BIMP15167
		BIMP12175	XP_003485073.1	BIMP10551	BIMP10551		XP_003484436.1	BIMP15846	BIMP17200			BIMP15846							BIMP12175	GB51044	BIMP12003	BIMP12003				BIMP17200										BIMP12175	GB44941	BIMP11017	BIMP11017				BIMP17200
		BIMP22459	XP_003485076.1	BIMP10552	BIMP10552		XP_012246619.1	BIMP15851	BIMP18694			BIMP15851							BIMP22459	GB51045	BIMP12004	BIMP12004				BIMP18694										BIMP22459	GB44942	BIMP11018	BIMP11018				BIMP18694
		BIMP22411	XP_003485077.1	BIMP10553	BIMP10553		XP_003484424.1	BIMP15860	BIMP19354			BIMP15860							BIMP22411	GB51046	BIMP12005	BIMP12005				BIMP19354										BIMP22411	GB49945	BIMP11020	BIMP11020				BIMP19354
		BIMP20315	XP_003485078.1	BIMP10554	BIMP10554		XP_012240863.1	BIMP15877	BIMP19752			BIMP15877							BIMP20315	GB50995	BIMP12008	BIMP12008				BIMP19752										BIMP20315	GB49946	BIMP11021	BIMP11021				BIMP19752
		BIMP12024	XP_003485079.1	BIMP10555	BIMP10555		XP_012240693.1	BIMP15878	BIMP21122			BIMP15878							BIMP12024	GB50997	BIMP12010	BIMP12010				BIMP21122										BIMP12024	GB54530	BIMP11032	BIMP11032				BIMP21122
		BIMP21826	XP_003485080.1	BIMP10558	BIMP10558		XP_012239211.1	BIMP15883	BIMP21388			BIMP15883							BIMP21826	GB50998	BIMP12011	BIMP12011				BIMP21388										BIMP21826	GB54533	BIMP11035	BIMP11035				BIMP21388
		BIMP10147	XP_003485082.1	BIMP10562	BIMP10562		XP_012247581.1	BIMP15884	BIMP22503			BIMP15884							BIMP10147	GB51000	BIMP12012	BIMP12012				BIMP22503										BIMP10147	GB54534	BIMP11036	BIMP11036				BIMP22503
		BIMP13140	XP_003485083.1	BIMP10563	BIMP10563		XP_012241954.1	BIMP15885	BIMP24777			BIMP15885							BIMP13140	GB51002	BIMP12014	BIMP12014				BIMP24777										BIMP13140	GB54538	BIMP11040	BIMP11040				BIMP24777
		BIMP22242	XP_003485084.2	BIMP10564	BIMP10564		XP_003484465.2	BIMP15890	BIMP24815			BIMP15890							BIMP22242	GB52616	BIMP12023	BIMP12023				BIMP24815										BIMP22242	GB54540	BIMP11041	BIMP11041				BIMP24815
		BIMP16730	XP_003485086.1	BIMP10565	BIMP10565		XP_003493603.1	BIMP15905	BIMP24852			BIMP15905							BIMP16730	GB52619	BIMP12025	BIMP12025				BIMP24852										BIMP16730	GB54543	BIMP11043	BIMP11043				BIMP24852
		BIMP14439	XP_003485087.1	BIMP10566	BIMP10566		XP_012248809.1	BIMP15926	BIMP24901			BIMP15926							BIMP14439	GB52626	BIMP12032	BIMP12032				BIMP24901										BIMP14439	GB54507	BIMP11044	BIMP11044				BIMP24901
		BIMP18772	XP_003485089.1	BIMP10567	BIMP10567		XP_003494630.1	BIMP15927	BIMP11269			BIMP15927							BIMP18772	GB52627	BIMP12033	BIMP12033				BIMP11269										BIMP18772	GB54508	BIMP11045	BIMP11045				BIMP11269
		BIMP15245	XP_003485090.1	BIMP10568	BIMP10568		XP_003494627.1	BIMP15933	BIMP19349			BIMP15933							BIMP15245	GB52628	BIMP12034	BIMP12034				BIMP19349										BIMP15245	GB54510	BIMP11047	BIMP11047				BIMP19349
		BIMP23056	XP_003485091.1	BIMP10570	BIMP10570		XP_003490247.1	BIMP15966	BIMP19377			BIMP15966							BIMP23056	GB56025	BIMP12042	BIMP12042				BIMP19377										BIMP23056	GB54512	BIMP11049	BIMP11049				BIMP19377
		BIMP24214	XP_003485096.1	BIMP10571	BIMP10571		XP_003492708.1	BIMP15974	BIMP21387			BIMP15974							BIMP24214	GB41631	BIMP12062	BIMP12062				BIMP21387										BIMP24214	GB54516	BIMP11051	BIMP11051				BIMP21387
		BIMP14166	XP_003485099.1	BIMP10575	BIMP10575		XP_012245930.1	BIMP15990	BIMP24713			BIMP15990							BIMP14166	GB41632	BIMP12063	BIMP12063				BIMP24713										BIMP14166	GB49949	BIMP11064	BIMP11064				BIMP24713
		BIMP15193	XP_003485101.1	BIMP10576	BIMP10576		XP_003492703.1	BIMP15997	BIMP10449			BIMP15997							BIMP15193	GB41646	BIMP12077	BIMP12077				BIMP10449										BIMP15193	GB50274	BIMP11068	BIMP11068				BIMP10449
		BIMP10022	XP_003485102.1	BIMP10577	BIMP10577		XP_012239769.1	BIMP16034	BIMP10484			BIMP16034							BIMP10022	GB41697	BIMP12078	BIMP12078				BIMP10484										BIMP10022	GB54140	BIMP11071	BIMP11071				BIMP10484
		BIMP16407	XP_003485103.1	BIMP10578	BIMP10578		XP_003490796.1	BIMP16078	BIMP10855			BIMP16078							BIMP16407	GB41707	BIMP12089	BIMP12089				BIMP10855										BIMP16407	GB54141	BIMP11072	BIMP11072				BIMP10855
		BIMP19393	XP_003485104.1	BIMP10579	BIMP10579		XP_012237314.1	BIMP16122	BIMP11914			BIMP16122							BIMP19393	GB41713	BIMP12094	BIMP12094				BIMP11914										BIMP19393	GB54143	BIMP11074	BIMP11074				BIMP11914
		BIMP24380	XP_003485105.1	BIMP10580	BIMP10580		XP_003487066.1	BIMP16130	BIMP15222			BIMP16130							BIMP24380	GB41715	BIMP12096	BIMP12096				BIMP15222										BIMP24380	GB54145	BIMP11076	BIMP11076				BIMP15222
		BIMP16298	XP_003485106.1	BIMP10581	BIMP10581		XP_012237260.1	BIMP16134	BIMP15531			BIMP16134							BIMP16298	GB41718	BIMP12099	BIMP12099				BIMP15531										BIMP16298	GB54146	BIMP11077	BIMP11077				BIMP15531
		BIMP18363	XP_003485109.1	BIMP10582	BIMP10582		XP_003487061.1	BIMP16135	BIMP15608			BIMP16135							BIMP18363	GB41725	BIMP12105	BIMP12105				BIMP15608										BIMP18363	GB54147	BIMP11080	BIMP11080				BIMP15608
		BIMP16370	XP_003485110.1	BIMP10583	BIMP10583		XP_003487125.1	BIMP16174	BIMP16893			BIMP16174							BIMP16370	GB41737	BIMP12115	BIMP12115				BIMP16893										BIMP16370	GB54150	BIMP11082	BIMP11082				BIMP16893
		BIMP13752	XP_003485111.1	BIMP10584	BIMP10584		XP_003487101.1	BIMP16182	BIMP17563			BIMP16182							BIMP13752	GB41602	BIMP12120	BIMP12120				BIMP17563										BIMP13752	GB54156	BIMP11088	BIMP11088				BIMP17563
		BIMP13433	XP_003485112.1	BIMP10585	BIMP10585		XP_012237418.1	BIMP16188	BIMP17716			BIMP16188							BIMP13433	GB41603	BIMP12122	BIMP12122				BIMP17716										BIMP13433	GB52686	BIMP11091	BIMP11091				BIMP17716
		BIMP10299	XP_003485114.1	BIMP10587	BIMP10587		XP_012237424.1	BIMP16194	BIMP17765			BIMP16194							BIMP10299	GB41604	BIMP12123	BIMP12123				BIMP17765										BIMP10299	GB52687	BIMP11092	BIMP11092				BIMP17765
		BIMP13328	XP_003485115.1	BIMP10588	BIMP10588		XP_003487034.1	BIMP16221	BIMP17769			BIMP16221							BIMP13328	GB41608	BIMP12126	BIMP12126				BIMP17769										BIMP13328	GB52689	BIMP11094	BIMP11094				BIMP17769
		BIMP16604	XP_003485116.1	BIMP10589	BIMP10589		XP_003487059.1	BIMP16244	BIMP18908			BIMP16244							BIMP16604	GB41609	BIMP12127	BIMP12127				BIMP18908										BIMP16604	GB52690	BIMP11097	BIMP11097				BIMP18908
		BIMP21901	XP_003485118.1	BIMP10590	BIMP10590		XP_003490545.1	BIMP16272	BIMP19037			BIMP16272							BIMP21901	GB42771	BIMP12260	BIMP12260				BIMP19037										BIMP21901	GB52691	BIMP11098	BIMP11098				BIMP19037
		BIMP16137	XP_003485120.1	BIMP10591	BIMP10591		XP_003490543.1	BIMP16274	BIMP19046			BIMP16274							BIMP16137	GB42773	BIMP12262	BIMP12262				BIMP19046										BIMP16137	GB54187	BIMP11100	BIMP11100				BIMP19046
		BIMP18641	XP_003485122.1	BIMP10592	BIMP10592		XP_003490533.1	BIMP16282	BIMP20403			BIMP16282							BIMP18641	GB42778	BIMP12265	BIMP12265				BIMP20403										BIMP18641	GB54189	BIMP11101	BIMP11101				BIMP20403
		BIMP25629	XP_003485123.1	BIMP10594	BIMP10594		XP_003490580.1	BIMP16329	BIMP21271			BIMP16329							BIMP25629	GB53246	BIMP12266	BIMP12266				BIMP21271										BIMP25629	GB54188	BIMP11102	BIMP11102				BIMP21271
		BIMP12398	XP_003485124.1	BIMP10595	BIMP10595		XP_003490589.1	BIMP16338	BIMP21872			BIMP16338							BIMP12398	GB53247	BIMP12267	BIMP12267				BIMP21872										BIMP12398	GB54190	BIMP11103	BIMP11103				BIMP21872
		BIMP22144	XP_003485125.2	BIMP10596	BIMP10596		XP_012242524.1	BIMP16347	BIMP22470			BIMP16347							BIMP22144	GB53250	BIMP12269	BIMP12269				BIMP22470										BIMP22144	GB54191	BIMP11104	BIMP11104				BIMP22470
		BIMP18227	XP_003485126.1	BIMP10597	BIMP10597		XP_003485934.1	BIMP16377	BIMP22786			BIMP16377							BIMP18227	GB53177	BIMP12272	BIMP12272				BIMP22786										BIMP18227	GB54192	BIMP11105	BIMP11105				BIMP22786
		BIMP22625	XP_003485129.1	BIMP10599	BIMP10599		XP_003485932.2	BIMP16381	BIMP22901			BIMP16381							BIMP22625	GB42854	BIMP12274	BIMP12274				BIMP22901										BIMP22625	GB54193	BIMP11106	BIMP11106				BIMP22901
		BIMP25432	XP_003485133.1	BIMP10600	BIMP10600		XP_003485958.1	BIMP16391	BIMP24770			BIMP16391							BIMP25432	GB42859	BIMP12277	BIMP12277				BIMP24770										BIMP25432	GB54194	BIMP11107	BIMP11107				BIMP24770
		BIMP23499	XP_003485140.1	BIMP10601	BIMP10601		XP_012249925.1	BIMP16395	BIMP16284			BIMP16395							BIMP23499	GB42860	BIMP12278	BIMP12278				BIMP16284										BIMP23499	GB54198	BIMP11110	BIMP11110				BIMP16284
		BIMP22564	XP_003485146.1	BIMP10602	BIMP10602		XP_003485948.1	BIMP16396	BIMP16767			BIMP16396							BIMP22564	GB42862	BIMP12280	BIMP12280				BIMP16767										BIMP22564	GB54200	BIMP11111	BIMP11111				BIMP16767
		BIMP15706	XP_003485148.2	BIMP10603	BIMP10603		XP_012249904.1	BIMP16399	BIMP18218			BIMP16399							BIMP15706	GB42866	BIMP12286	BIMP12286				BIMP18218										BIMP15706	GB54201	BIMP11112	BIMP11112				BIMP18218
		BIMP16585	XP_003485152.1	BIMP10604	BIMP10604		XP_012249903.1	BIMP16422	BIMP19781			BIMP16422							BIMP16585	GB42867	BIMP12287	BIMP12287				BIMP19781										BIMP16585	GB54203	BIMP11113	BIMP11113				BIMP19781
		BIMP20234	XP_003485153.1	BIMP10605	BIMP10605		XP_012249858.1	BIMP16430	BIMP20437			BIMP16430							BIMP20234	GB42871	BIMP12289	BIMP12289				BIMP20437										BIMP20234	GB54207	BIMP11118	BIMP11118				BIMP20437
		BIMP12420	XP_003485154.1	BIMP10606	BIMP10606		XP_003485961.1	BIMP16438	BIMP20490			BIMP16438							BIMP12420	GB42874	BIMP12292	BIMP12292				BIMP20490										BIMP12420	GB54208	BIMP11119	BIMP11119				BIMP20490
		BIMP25638	XP_003485155.1	BIMP10607	BIMP10607		XP_012249848.1	BIMP16440	BIMP21266			BIMP16440							BIMP25638	GB42875	BIMP12293	BIMP12293				BIMP21266										BIMP25638	GB54209	BIMP11120	BIMP11120				BIMP21266
		BIMP11877	XP_003485156.1	BIMP10608	BIMP10608		XP_003485963.2	BIMP16441	BIMP23318			BIMP16441							BIMP11877	GB42880	BIMP12296	BIMP12296				BIMP23318										BIMP11877	GB54210	BIMP11121	BIMP11121				BIMP23318
		BIMP25128	XP_003485158.2	BIMP10609	BIMP10609		XP_012249888.1	BIMP16448	BIMP23493			BIMP16448							BIMP25128	GB42881	BIMP12297	BIMP12297				BIMP23493										BIMP25128	GB54211	BIMP11122	BIMP11122				BIMP23493
		BIMP23871	XP_003485159.3	BIMP10610	BIMP10610		XP_003493051.1	BIMP16459				BIMP16459							BIMP23871	GB42613	BIMP12306	BIMP12306														BIMP23871	GB54214	BIMP11125	BIMP11125
		BIMP20801	XP_003485162.1	BIMP10611	BIMP10611		XP_012246405.1	BIMP16464				BIMP16464							BIMP20801	GB53185	BIMP12326	BIMP12326														BIMP20801	GB54215	BIMP11126	BIMP11126
		BIMP10822	XP_003485166.1	BIMP10613	BIMP10613		XP_003493031.2	BIMP16482				BIMP16482							BIMP10822	GB53186	BIMP12327	BIMP12327														BIMP10822	GB54216	BIMP11127	BIMP11127
		BIMP21915	XP_003485167.1	BIMP10614	BIMP10614		XP_003493057.1	BIMP16490				BIMP16490							BIMP21915	GB53188	BIMP12328	BIMP12328														BIMP21915	GB54217	BIMP11128	BIMP11128
		BIMP18073	XP_003485168.1	BIMP10615	BIMP10615		XP_003493018.1	BIMP16500				BIMP16500							BIMP18073	GB42716	BIMP12331	BIMP12331														BIMP18073	GB54220	BIMP11131	BIMP11131
		BIMP13343	XP_003485169.1	BIMP10616	BIMP10616		XP_003493034.1	BIMP16511				BIMP16511							BIMP13343	GB42720	BIMP12335	BIMP12335														BIMP13343	GB51847	BIMP11137	BIMP11137
		BIMP19028	XP_003485170.1	BIMP10617	BIMP10617		XP_003492936.1	BIMP16544				BIMP16544							BIMP19028	GB42722	BIMP12336	BIMP12336														BIMP19028	GB51849	BIMP11139	BIMP11139
		BIMP23599	XP_003485171.1	BIMP10618	BIMP10618		XP_003492943.1	BIMP16569				BIMP16569							BIMP23599	GB42723	BIMP12337	BIMP12337														BIMP23599	GB51850	BIMP11140	BIMP11140
		BIMP22252	XP_003485172.1	BIMP10619	BIMP10619		XP_003492946.1	BIMP16570				BIMP16570							BIMP22252	GB42724	BIMP12339	BIMP12339														BIMP22252	GB51851	BIMP11141	BIMP11141
		BIMP22954	XP_003485174.1	BIMP10621	BIMP10621		XP_003492908.1	BIMP16573				BIMP16573							BIMP22954	GB42726	BIMP12341	BIMP12341														BIMP22954	GB51852	BIMP11142	BIMP11142
		BIMP17877	XP_003485179.1	BIMP10622	BIMP10622		XP_003492915.1	BIMP16581				BIMP16581							BIMP17877	GB42728	BIMP12343	BIMP12343														BIMP17877	GB54083	BIMP11143	BIMP11143
		BIMP23337	XP_003485181.1	BIMP10631	BIMP10631		XP_012246264.1	BIMP16587				BIMP16587							BIMP23337	GB42732	BIMP12345	BIMP12345														BIMP23337	GB54089	BIMP11148	BIMP11148
		BIMP25265	XP_003485182.1	BIMP10634	BIMP10634		XP_003492939.1	BIMP16592				BIMP16592							BIMP25265	GB44404	BIMP12350	BIMP12350														BIMP25265	GB54097	BIMP11154	BIMP11154
		BIMP22134	XP_003485183.1	BIMP10635	BIMP10635		XP_012246260.1	BIMP16594				BIMP16594							BIMP22134	GB44659	BIMP12351	BIMP12351														BIMP22134	GB54100	BIMP11158	BIMP11158
		BIMP24361	XP_003485185.2	BIMP10636	BIMP10636		XP_003493828.1	BIMP16690				BIMP16690							BIMP24361	GB44661	BIMP12353	BIMP12353														BIMP24361	GB54101	BIMP11160	BIMP11160
		BIMP23687	XP_003485186.1	BIMP10637	BIMP10637		XP_003493826.1	BIMP16697				BIMP16697							BIMP23687	GB44670	BIMP12356	BIMP12356														BIMP23687	GB54102	BIMP11161	BIMP11161
		BIMP14060	XP_003485188.1	BIMP10638	BIMP10638		XP_003491775.1	BIMP16708				BIMP16708							BIMP14060	GB44673	BIMP12359	BIMP12359														BIMP14060	GB54108	BIMP11165	BIMP11165
		BIMP13294	XP_003485191.1	BIMP10639	BIMP10639		XP_003491773.1	BIMP16710				BIMP16710							BIMP13294	GB44679	BIMP12364	BIMP12364														BIMP13294	GB54109	BIMP11166	BIMP11166
		BIMP10391	XP_003485193.1	BIMP10640	BIMP10640		XP_003491765.1	BIMP16717				BIMP16717							BIMP10391	GB44680	BIMP12365	BIMP12365														BIMP10391	GB54112	BIMP11169	BIMP11169
		BIMP20002	XP_003485194.1	BIMP10641	BIMP10641		XP_003491768.1	BIMP16719				BIMP16719							BIMP20002	GB44682	BIMP12367	BIMP12367														BIMP20002	GB54113	BIMP11170	BIMP11170
		BIMP25632	XP_003485198.1	BIMP10642	BIMP10642		XP_012244467.1	BIMP16720				BIMP16720							BIMP25632	GB44687	BIMP12372	BIMP12372														BIMP25632	GB52800	BIMP11171	BIMP11171
		BIMP17764	XP_003485199.1	BIMP10643	BIMP10643		XP_003491771.1	BIMP16722				BIMP16722							BIMP17764	GB44689	BIMP12374	BIMP12374														BIMP17764	GB52802	BIMP11173	BIMP11173
		BIMP12862	XP_003485200.1	BIMP10644	BIMP10644		XP_003491287.2	BIMP16739				BIMP16739							BIMP12862	GB44690	BIMP12375	BIMP12375														BIMP12862	GB52803	BIMP11174	BIMP11174
		BIMP19160	XP_003485206.1	BIMP10645	BIMP10645		XP_012243625.1	BIMP16747				BIMP16747							BIMP19160	GB44693	BIMP12377	BIMP12377														BIMP19160	GB52804	BIMP11175	BIMP11175
		BIMP13080	XP_003485208.1	BIMP10646	BIMP10646		XP_003491285.1	BIMP16753				BIMP16753							BIMP13080	GB44695	BIMP12379	BIMP12379														BIMP13080	GB52805	BIMP11176	BIMP11176
		BIMP18942	XP_003485209.1	BIMP10647	BIMP10647		XP_003491289.1	BIMP16754				BIMP16754							BIMP18942	GB45638	BIMP12381	BIMP12381														BIMP18942	GB52810	BIMP11178	BIMP11178
		BIMP14911	XP_003485212.1	BIMP10648	BIMP10648		XP_003487978.1	BIMP16760				BIMP16760							BIMP14911	GB45738	BIMP12382	BIMP12382														BIMP14911	GB52814	BIMP11181	BIMP11181
		BIMP17597	XP_003485214.1	BIMP10649	BIMP10649		XP_012240192.1	BIMP16780				BIMP16780							BIMP17597	GB48881	BIMP12399	BIMP12399														BIMP17597	GB54158	BIMP11182	BIMP11182
		BIMP16812	XP_003485217.1	BIMP10650	BIMP10650		XP_003488943.2	BIMP16787				BIMP16787							BIMP16812	GB52293	BIMP12402	BIMP12402														BIMP16812	GB54159	BIMP11183	BIMP11183
		BIMP25299	XP_003485218.1	BIMP10651	BIMP10651		XP_003488931.1	BIMP16815				BIMP16815							BIMP25299	GB52306	BIMP12409	BIMP12409														BIMP25299	GB54162	BIMP11185	BIMP11185
		BIMP20492	XP_003485222.1	BIMP10652	BIMP10652		XP_003494872.1	BIMP16876				BIMP16876							BIMP20492	GB48876	BIMP12411	BIMP12411														BIMP20492	GB54165	BIMP11188	BIMP11188
		BIMP20356	XP_003485225.1	BIMP10653	BIMP10653		XP_012249124.1	BIMP16881				BIMP16881							BIMP20356	GB55039	BIMP12422	BIMP12422														BIMP20356	GB54166	BIMP11189	BIMP11189
		BIMP17988	XP_003485227.2	BIMP10655	BIMP10655		XP_003494880.1	BIMP16883				BIMP16883							BIMP17988	GB45623	BIMP12429	BIMP12429														BIMP17988	GB54167	BIMP11190	BIMP11190
		BIMP22623	XP_003485235.1	BIMP10656	BIMP10656		XP_003494870.1	BIMP16885				BIMP16885							BIMP22623	GB45624	BIMP12430	BIMP12430														BIMP22623	GB54168	BIMP11192	BIMP11192
		BIMP16576	XP_003485236.1	BIMP10657	BIMP10657		XP_003494873.1	BIMP16887				BIMP16887							BIMP16576	GB45634	BIMP12437	BIMP12437														BIMP16576	GB54169	BIMP11193	BIMP11193
		BIMP15915	XP_003485240.1	BIMP10658	BIMP10658		XP_003492811.1	BIMP16934				BIMP16934							BIMP15915	GB45635	BIMP12438	BIMP12438														BIMP15915	GB55797	BIMP11202	BIMP11202
		BIMP13197	XP_003485241.1	BIMP10659	BIMP10659		XP_003494718.2	BIMP16960				BIMP16960							BIMP13197	GB45636	BIMP12439	BIMP12439														BIMP13197	GB55799	BIMP11204	BIMP11204
		BIMP22415	XP_003485242.1	BIMP10660	BIMP10660		XP_003494770.1	BIMP16965				BIMP16965							BIMP22415	GB45637	BIMP12440	BIMP12440														BIMP22415	GB55800	BIMP11205	BIMP11205
		BIMP10601	XP_003485243.1	BIMP10661	BIMP10661		XP_012248911.1	BIMP16970				BIMP16970							BIMP10601	GB45737	BIMP12441	BIMP12441														BIMP10601	GB55801	BIMP11206	BIMP11206
		BIMP24517	XP_003485246.1	BIMP10663	BIMP10663		XP_003494742.1	BIMP16980				BIMP16980							BIMP24517	GB50375	BIMP12442	BIMP12442														BIMP24517	GB55802	BIMP11207	BIMP11207
		BIMP15449	XP_003485250.1	BIMP10664	BIMP10664		XP_012248988.1	BIMP16981				BIMP16981							BIMP15449	GB44419	BIMP12443	BIMP12443														BIMP15449	GB55803	BIMP11208	BIMP11208
		BIMP12094	XP_003485251.1	BIMP10665	BIMP10665		XP_012248989.1	BIMP16982				BIMP16982							BIMP12094	GB44421	BIMP12445	BIMP12445														BIMP12094	GB55804	BIMP11209	BIMP11209
		BIMP24325	XP_003485252.1	BIMP10666	BIMP10666		XP_012248951.1	BIMP16999				BIMP16999							BIMP24325	GB44422	BIMP12446	BIMP12446														BIMP24325	GB55805	BIMP11210	BIMP11210
		BIMP13192	XP_003485254.1	BIMP10667	BIMP10667		XP_003494723.1	BIMP17003				BIMP17003							BIMP13192	GB44426	BIMP12450	BIMP12450														BIMP13192	GB55808	BIMP11211	BIMP11211
		BIMP12267	XP_003485255.1	BIMP10668	BIMP10668		XP_012248915.1	BIMP17009				BIMP17009							BIMP12267	GB44428	BIMP12452	BIMP12452														BIMP12267	GB55811	BIMP11214	BIMP11214
		BIMP23152	XP_003485257.1	BIMP10669	BIMP10669		XP_003494740.1	BIMP17011				BIMP17011							BIMP23152	GB44429	BIMP12453	BIMP12453														BIMP23152	GB55814	BIMP11215	BIMP11215
		BIMP11625	XP_003485258.1	BIMP10670	BIMP10670		XP_012248980.1	BIMP17016				BIMP17016							BIMP11625	GB44430	BIMP12454	BIMP12454														BIMP11625	GB55816	BIMP11216	BIMP11216
		BIMP12018	XP_003485261.1	BIMP10671	BIMP10671		XP_003494767.1	BIMP17028				BIMP17028							BIMP12018	GB44431	BIMP12455	BIMP12455														BIMP12018	GB55820	BIMP11220	BIMP11220
		BIMP22068	XP_003485262.1	BIMP10672	BIMP10672		XP_003494714.1	BIMP17033				BIMP17033							BIMP22068	GB44433	BIMP12457	BIMP12457														BIMP22068	GB55822	BIMP11221	BIMP11221
		BIMP21970	XP_003485263.1	BIMP10673	BIMP10673		XP_003494715.1	BIMP17034				BIMP17034							BIMP21970	GB44436	BIMP12460	BIMP12460														BIMP21970	GB55823	BIMP11222	BIMP11222
		BIMP23032	XP_003485264.1	BIMP10674	BIMP10674		XP_003489581.1	BIMP17084				BIMP17084							BIMP23032	GB44439	BIMP12462	BIMP12462														BIMP23032	GB55782	BIMP11224	BIMP11224
		BIMP14364	XP_003485265.1	BIMP10675	BIMP10675		XP_012245460.1	BIMP17112				BIMP17112							BIMP14364	GB44440	BIMP12463	BIMP12463														BIMP14364	GB55784	BIMP11225	BIMP11225
		BIMP13284	XP_003485268.1	BIMP10676	BIMP10676		XP_003485214.1	BIMP17121				BIMP17121							BIMP13284	GB44443	BIMP12465	BIMP12465														BIMP13284	GB55786	BIMP11227	BIMP11227
		BIMP23523	XP_003485269.1	BIMP10677	BIMP10677		XP_003485227.2	BIMP17127				BIMP17127							BIMP23523	GB44444	BIMP12466	BIMP12466														BIMP23523	GB55787	BIMP11228	BIMP11228
		BIMP24104	XP_003485271.1	BIMP10678	BIMP10678		XP_003485537.1	BIMP17150				BIMP17150							BIMP24104	GB44449	BIMP12468	BIMP12468														BIMP24104	GB55788	BIMP11229	BIMP11229
		BIMP13634	XP_003485274.1	BIMP10679	BIMP10679		XP_003485510.1	BIMP17173				BIMP17173							BIMP13634	GB44457	BIMP12474	BIMP12474														BIMP13634	GB55791	BIMP11233	BIMP11233
		BIMP17277	XP_003485276.1	BIMP10680	BIMP10680		XP_003485509.1	BIMP17176				BIMP17176							BIMP17277	GB42168	BIMP12500	BIMP12500														BIMP17277	GB43304	BIMP11249	BIMP11249
		BIMP14150	XP_003485277.1	BIMP10681	BIMP10681		XP_012249225.1	BIMP17177				BIMP17177							BIMP14150	GB42161	BIMP12506	BIMP12506														BIMP14150	GB43305	BIMP11250	BIMP11250
		BIMP11380	XP_003485278.1	BIMP10682	BIMP10682		XP_003485506.1	BIMP17178				BIMP17178							BIMP11380	GB49653	BIMP12512	BIMP12512														BIMP11380	GB43282	BIMP11254	BIMP11254
		BIMP16658	XP_003485283.1	BIMP10683	BIMP10683		XP_003485532.1	BIMP17222				BIMP17222							BIMP16658	GB49654	BIMP12513	BIMP12513														BIMP16658	GB47970	BIMP11279	BIMP11279
		BIMP19181	XP_003485284.1	BIMP10684	BIMP10684		XP_003485561.1	BIMP17228				BIMP17228							BIMP19181	GB49655	BIMP12514	BIMP12514														BIMP19181	GB43293	BIMP11312	BIMP11312
		BIMP22137	XP_003485285.1	BIMP10685	BIMP10685		XP_003485322.1	BIMP17241				BIMP17241							BIMP22137	GB52895	BIMP12534	BIMP12534														BIMP22137	GB43295	BIMP11313	BIMP11313
		BIMP12022	XP_003485286.1	BIMP10686	BIMP10686		XP_003485298.1	BIMP17251				BIMP17251							BIMP12022	GB49632	BIMP12535	BIMP12535														BIMP12022	GB47962	BIMP11316	BIMP11316
		BIMP12774	XP_003485287.1	BIMP10687	BIMP10687		XP_012246376.1	BIMP17253				BIMP17253							BIMP12774	GB49633	BIMP12536	BIMP12536														BIMP12774	GB47963	BIMP11318	BIMP11318
		BIMP24259	XP_003485288.2	BIMP10688	BIMP10688		XP_012247068.1	BIMP17256				BIMP17256							BIMP24259	GB49637	BIMP12538	BIMP12538														BIMP24259	GB47964	BIMP11319	BIMP11319
		BIMP21252	XP_003485289.1	BIMP10689	BIMP10689		XP_012246740.1	BIMP17263				BIMP17263							BIMP21252	GB49638	BIMP12539	BIMP12539														BIMP21252	GB47955	BIMP11329	BIMP11329
		BIMP24131	XP_003485290.1	BIMP10690	BIMP10690		XP_003485366.1	BIMP17266				BIMP17266							BIMP24131	GB50620	BIMP12686	BIMP12686														BIMP24131	GB47957	BIMP11330	BIMP11330
		BIMP14098	XP_003485291.1	BIMP10691	BIMP10691		XP_012246660.1	BIMP17268				BIMP17268							BIMP14098	GB50621	BIMP12687	BIMP12687														BIMP14098	GB47960	BIMP11331	BIMP11331
		BIMP20725	XP_003485292.1	BIMP10692	BIMP10692		XP_012246877.1	BIMP17294				BIMP17294							BIMP20725	GB50624	BIMP12690	BIMP12690														BIMP20725	GB47961	BIMP11333	BIMP11333
		BIMP17575	XP_003485294.1	BIMP10693	BIMP10693		XP_003485328.2	BIMP17298				BIMP17298							BIMP17575	GB48325	BIMP12692	BIMP12692														BIMP17575	GB43300	BIMP11338	BIMP11338
		BIMP20695	XP_003485295.1	BIMP10694	BIMP10694		XP_003485290.1	BIMP17311				BIMP17311							BIMP20695	GB48326	BIMP12693	BIMP12693														BIMP20695	GB43301	BIMP11339	BIMP11339
		BIMP25413	XP_003485296.1	BIMP10695	BIMP10695		XP_012246731.1	BIMP17316				BIMP17316							BIMP25413	GB55262	BIMP12695	BIMP12695														BIMP25413	GB40923	BIMP11384	BIMP11384
		BIMP11573	XP_003485297.1	BIMP10696	BIMP10696		XP_012243448.1	BIMP17347				BIMP17347							BIMP11573	GB41671	BIMP12748	BIMP12748														BIMP11573	GB40925	BIMP11385	BIMP11385
		BIMP24389	XP_003485298.1	BIMP10697	BIMP10697		XP_012236972.1	BIMP17364				BIMP17364							BIMP24389	GB41672	BIMP12749	BIMP12749														BIMP24389	GB40928	BIMP11387	BIMP11387
		BIMP20893	XP_003485300.1	BIMP10698	BIMP10698		XP_012236854.1	BIMP17365				BIMP17365							BIMP20893	GB41674	BIMP12750	BIMP12750														BIMP20893	GB40933	BIMP11395	BIMP11395
		BIMP18032	XP_003485301.1	BIMP10700	BIMP10700		XP_012236853.1	BIMP17367				BIMP17367							BIMP18032	GB41677	BIMP12752	BIMP12752														BIMP18032	GB40935	BIMP11397	BIMP11397
		BIMP12731	XP_003485303.1	BIMP10701	BIMP10701		XP_012236850.1	BIMP17385				BIMP17385							BIMP12731	GB41681	BIMP12754	BIMP12754														BIMP12731	GB46800	BIMP11403	BIMP11403
		BIMP19313	XP_003485305.1	BIMP10702	BIMP10702		XP_003486814.2	BIMP17387				BIMP17387							BIMP19313	GB43742	BIMP12759	BIMP12759														BIMP19313	GB40901	BIMP11406	BIMP11406
		BIMP22035	XP_003485306.1	BIMP10703	BIMP10703		XP_003486808.1	BIMP17390				BIMP17390							BIMP22035	GB51838	BIMP12761	BIMP12761														BIMP22035	GB40903	BIMP11407	BIMP11407
		BIMP25767	XP_003485307.1	BIMP10704	BIMP10704		XP_003486871.2	BIMP17397				BIMP17397							BIMP25767	GB43618	BIMP12792	BIMP12792														BIMP25767	GB40907	BIMP11411	BIMP11411
		BIMP15381	XP_003485308.1	BIMP10705	BIMP10705		XP_003486810.1	BIMP17398				BIMP17398							BIMP15381	GB43697	BIMP12801	BIMP12801														BIMP15381	GB40911	BIMP11418	BIMP11418
		BIMP14867	XP_003485309.1	BIMP10706	BIMP10706		XP_012236941.1	BIMP17414				BIMP17414							BIMP14867	GB41663	BIMP12807	BIMP12807														BIMP14867	GB48301	BIMP11449	BIMP11449
		BIMP23652	XP_003485310.1	BIMP10707	BIMP10707		XP_003486834.1	BIMP17417				BIMP17417							BIMP23652	GB41668	BIMP12812	BIMP12812														BIMP23652	GB49672	BIMP11459	BIMP11459
		BIMP11591	XP_003485311.1	BIMP10708	BIMP10708		XP_012250100.1	BIMP17446				BIMP17446							BIMP11591	GB52675	BIMP12814	BIMP12814														BIMP11591	GB50498	BIMP11473	BIMP11473
		BIMP19624	XP_003485314.1	BIMP10709	BIMP10709		XP_012238150.1	BIMP17551				BIMP17551							BIMP19624	GB44175	BIMP12828	BIMP12828														BIMP19624	GB52888	BIMP11481	BIMP11481
		BIMP12453	XP_003485315.1	BIMP10711	BIMP10711		XP_003491818.1	BIMP17627				BIMP17627							BIMP12453	GB44183	BIMP12833	BIMP12833														BIMP12453	GB48909	BIMP11483	BIMP11483
		BIMP17823	XP_003485319.1	BIMP10713	BIMP10713		XP_003491840.1	BIMP17631				BIMP17631							BIMP17823	GB44184	BIMP12834	BIMP12834														BIMP17823	GB40089	BIMP11499	BIMP11499
		BIMP11390	XP_003485320.1	BIMP10714	BIMP10714		XP_012244618.1	BIMP17669				BIMP17669							BIMP11390	GB44059	BIMP12836	BIMP12836														BIMP11390	GB40091	BIMP11501	BIMP11501
		BIMP25697	XP_003485321.1	BIMP10715	BIMP10715		XP_003491834.1	BIMP17675				BIMP17675							BIMP25697	GB44060	BIMP12837	BIMP12837														BIMP25697	GB40118	BIMP11505	BIMP11505
		BIMP11856	XP_003485322.1	BIMP10716	BIMP10716		XP_003491813.1	BIMP17676				BIMP17676							BIMP11856	GB52981	BIMP12838	BIMP12838														BIMP11856	GB40120	BIMP11507	BIMP11507
		BIMP20864	XP_003485323.2	BIMP10717	BIMP10717		XP_003490182.1	BIMP17707				BIMP17707							BIMP20864	GB52982	BIMP12839	BIMP12839														BIMP20864	GB40122	BIMP11508	BIMP11508
		BIMP22265	XP_003485325.1	BIMP10718	BIMP10718		XP_012237584.1	BIMP17812				BIMP17812							BIMP22265	GB52983	BIMP12841	BIMP12841														BIMP22265	GB40123	BIMP11509	BIMP11509
		BIMP12047	XP_003485326.1	BIMP10719	BIMP10719		XP_012237591.1	BIMP17819				BIMP17819							BIMP12047	GB50409	BIMP12852	BIMP12852														BIMP12047	GB40126	BIMP11510	BIMP11510
		BIMP10052	XP_003485328.2	BIMP10720	BIMP10720		XP_003487272.1	BIMP17829				BIMP17829							BIMP10052	GB50414	BIMP12855	BIMP12855														BIMP10052	GB40130	BIMP11514	BIMP11514
		BIMP23395	XP_003485330.1	BIMP10721	BIMP10721		XP_003489562.1	BIMP17841				BIMP17841							BIMP23395	GB50415	BIMP12856	BIMP12856														BIMP23395	GB43264	BIMP11520	BIMP11520
		BIMP10263	XP_003485331.1	BIMP10722	BIMP10722		XP_003489545.1	BIMP17881				BIMP17881							BIMP10263	GB44039	BIMP12864	BIMP12864														BIMP10263	GB43265	BIMP11521	BIMP11521
		BIMP21391	XP_003485333.1	BIMP10724	BIMP10724		XP_003489556.1	BIMP17888				BIMP17888							BIMP21391	GB49553	BIMP12866	BIMP12866														BIMP21391	GB43266	BIMP11522	BIMP11522
		BIMP12952	XP_003485342.1	BIMP10725	BIMP10725		XP_003492198.1	BIMP17929				BIMP17929							BIMP12952	GB46369	BIMP12986	BIMP12986														BIMP12952	GB40259	BIMP11523	BIMP11523
		BIMP22533	XP_003485345.2	BIMP10726	BIMP10726		XP_012245145.1	BIMP17930				BIMP17930							BIMP22533	GB42940	BIMP12990	BIMP12990														BIMP22533	GB40261	BIMP11524	BIMP11524
		BIMP23645	XP_003485348.1	BIMP10727	BIMP10727		XP_003493899.1	BIMP17952				BIMP17952							BIMP23645	GB46980	BIMP12995	BIMP12995														BIMP23645	GB40263	BIMP11525	BIMP11525
		BIMP16887	XP_003485349.1	BIMP10728	BIMP10728		XP_003493906.1	BIMP17967				BIMP17967							BIMP16887	GB46983	BIMP12997	BIMP12997														BIMP16887	GB40265	BIMP11528	BIMP11528
		BIMP16030	XP_003485350.1	BIMP10729	BIMP10729		XP_012248382.1	BIMP18010				BIMP18010							BIMP16030	GB46985	BIMP12999	BIMP12999														BIMP16030	GB40560	BIMP11534	BIMP11534
		BIMP23742	XP_003485351.1	BIMP10730	BIMP10730		XP_012248384.1	BIMP18011				BIMP18011							BIMP23742	GB48350	BIMP13001	BIMP13001														BIMP23742	GB40564	BIMP11538	BIMP11538
		BIMP17178	XP_003485352.2	BIMP10732	BIMP10732		XP_012245294.1	BIMP18047				BIMP18047							BIMP17178	GB42945	BIMP13002	BIMP13002														BIMP17178	GB40565	BIMP11539	BIMP11539
		BIMP16001	XP_003485356.1	BIMP10733	BIMP10733		XP_003492284.1	BIMP18055				BIMP18055							BIMP16001	GB46373	BIMP13005	BIMP13005														BIMP16001	GB40567	BIMP11541	BIMP11541
		BIMP15545	XP_003485358.1	BIMP10734	BIMP10734		XP_012245282.1	BIMP18058				BIMP18058							BIMP15545	GB46375	BIMP13006	BIMP13006														BIMP15545	GB47938	BIMP11542	BIMP11542
		BIMP18421	XP_003485359.1	BIMP10735	BIMP10735		XP_003492265.1	BIMP18071				BIMP18071							BIMP18421	GB46376	BIMP13007	BIMP13007														BIMP18421	GB47940	BIMP11543	BIMP11543
		BIMP21986	XP_003485360.1	BIMP10736	BIMP10736		XP_003492277.1	BIMP18077				BIMP18077							BIMP21986	GB46962	BIMP13034	BIMP13034														BIMP21986	GB47941	BIMP11544	BIMP11544
		BIMP23370	XP_003485361.1	BIMP10738	BIMP10738		XP_003492283.1	BIMP18081				BIMP18081							BIMP23370	GB46963	BIMP13035	BIMP13035														BIMP23370	GB54525	BIMP11546	BIMP11546
		BIMP25674	XP_003485362.1	BIMP10739	BIMP10739		XP_012250003.1	BIMP18132				BIMP18132							BIMP25674	GB51511	BIMP13040	BIMP13040														BIMP25674	GB49242	BIMP11547	BIMP11547
		BIMP24934	XP_003485364.1	BIMP10740	BIMP10740		XP_003494336.1	BIMP18142				BIMP18142							BIMP24934	GB51525	BIMP13049	BIMP13049														BIMP24934	GB49234	BIMP11548	BIMP11548
		BIMP25427	XP_003485366.1	BIMP10741	BIMP10741		XP_003493541.1	BIMP18145				BIMP18145							BIMP25427	GB46906	BIMP13053	BIMP13053														BIMP25427	GB54522	BIMP11550	BIMP11550
		BIMP21115	XP_003485367.1	BIMP10742	BIMP10742		XP_012240113.1	BIMP18213				BIMP18213							BIMP21115	GB46907	BIMP13054	BIMP13054														BIMP21115	GB47925	BIMP11554	BIMP11554
		BIMP22125	XP_003485368.1	BIMP10743	BIMP10743		XP_003494268.1	BIMP18233				BIMP18233							BIMP22125	GB46908	BIMP13055	BIMP13055														BIMP22125	GB40336	BIMP11562	BIMP11562
		BIMP19053	XP_003485370.1	BIMP10744	BIMP10744		XP_012238470.1	BIMP18342				BIMP18342							BIMP19053	GB46909	BIMP13058	BIMP13058														BIMP19053	GB40337	BIMP11563	BIMP11563
		BIMP22307	XP_003485371.1	BIMP10745	BIMP10745		XP_012238442.1	BIMP18350				BIMP18350							BIMP22307	GB46910	BIMP13059	BIMP13059														BIMP22307	GB40339	BIMP11565	BIMP11565
		BIMP15374	XP_003485372.1	BIMP10747	BIMP10747		XP_003487853.1	BIMP18352				BIMP18352							BIMP15374	GB46911	BIMP13060	BIMP13060														BIMP15374	GB40341	BIMP11567	BIMP11567
		BIMP14103	XP_003485373.1	BIMP10748	BIMP10748		XP_003487832.1	BIMP18366				BIMP18366							BIMP14103	GB46912	BIMP13061	BIMP13061														BIMP14103	GB40342	BIMP11568	BIMP11568
		BIMP25387	XP_003485374.1	BIMP10749	BIMP10749		XP_012238467.1	BIMP18371				BIMP18371							BIMP25387	GB46914	BIMP13062	BIMP13062														BIMP25387	GB43812	BIMP11570	BIMP11570
		BIMP16569	XP_003485375.1	BIMP10750	BIMP10750		XP_012238591.1	BIMP18379				BIMP18379							BIMP16569	GB46917	BIMP13065	BIMP13065														BIMP16569	GB43813	BIMP11571	BIMP11571
		BIMP22670	XP_003485376.1	BIMP10751	BIMP10751		XP_003487927.1	BIMP18404				BIMP18404							BIMP22670	GB46918	BIMP13066	BIMP13066														BIMP22670	GB43814	BIMP11572	BIMP11572
		BIMP10510	XP_003485377.1	BIMP10752	BIMP10752		XP_003487911.1	BIMP18411				BIMP18411							BIMP10510	GB46920	BIMP13067	BIMP13067														BIMP10510	GB43815	BIMP11574	BIMP11574
		BIMP15693	XP_003485378.1	BIMP10753	BIMP10753		XP_003487913.1	BIMP18417				BIMP18417							BIMP15693	GB46927	BIMP13071	BIMP13071														BIMP15693	GB43816	BIMP11575	BIMP11575
		BIMP25077	XP_003485380.1	BIMP10754	BIMP10754		XP_012238634.1	BIMP18439				BIMP18439							BIMP25077	GB46928	BIMP13072	BIMP13072														BIMP25077	GB43817	BIMP11576	BIMP11576
		BIMP20387	XP_003485382.1	BIMP10755	BIMP10755		XP_012238650.1	BIMP18510				BIMP18510							BIMP20387	GB41304	BIMP13077	BIMP13077														BIMP20387	GB43260	BIMP11586	BIMP11586
		BIMP18308	XP_003485383.1	BIMP10756	BIMP10756		XP_003492328.1	BIMP18521				BIMP18521							BIMP18308	GB41305	BIMP13078	BIMP13078														BIMP18308	GB43261	BIMP11587	BIMP11587
		BIMP22753	XP_003485390.1	BIMP10757	BIMP10757		XP_012245318.1	BIMP18523				BIMP18523							BIMP22753	GB41306	BIMP13080	BIMP13080														BIMP22753	GB43263	BIMP11588	BIMP11588
		BIMP21771	XP_003485391.1	BIMP10758	BIMP10758		XP_003492309.1	BIMP18529				BIMP18529							BIMP21771	GB41313	BIMP13083	BIMP13083														BIMP21771	GB43808	BIMP11595	BIMP11595
		BIMP23972	XP_003485392.3	BIMP10759	BIMP10759		XP_012245345.1	BIMP18532				BIMP18532							BIMP23972	GB45683	BIMP13089	BIMP13089														BIMP23972	GB50390	BIMP11616	BIMP11616
		BIMP17936	XP_003485393.1	BIMP10760	BIMP10760		XP_003492338.1	BIMP18540				BIMP18540							BIMP17936	GB47833	BIMP13090	BIMP13090														BIMP17936	GB50397	BIMP11620	BIMP11620
		BIMP24293	XP_003485397.1	BIMP10761	BIMP10761		XP_003492341.1	BIMP18546				BIMP18546							BIMP24293	GB47834	BIMP13091	BIMP13091														BIMP24293	GB50491	BIMP11621	BIMP11621
		BIMP15685	XP_003485398.1	BIMP10762	BIMP10762		XP_003492334.1	BIMP18576				BIMP18576							BIMP15685	GB47837	BIMP13092	BIMP13092														BIMP15685	GB43798	BIMP11624	BIMP11624
		BIMP11408	XP_003485399.1	BIMP10763	BIMP10763		XP_003491089.2	BIMP18608				BIMP18608							BIMP11408	GB47839	BIMP13094	BIMP13094														BIMP11408	GB49178	BIMP11644	BIMP11644
		BIMP20689	XP_003485400.1	BIMP10765	BIMP10765		XP_003485725.1	BIMP18641				BIMP18641							BIMP20689	GB47841	BIMP13096	BIMP13096														BIMP20689	GB49180	BIMP11646	BIMP11646
		BIMP23421	XP_003485401.1	BIMP10770	BIMP10770		XP_003485722.1	BIMP18645				BIMP18645							BIMP23421	GB47842	BIMP13097	BIMP13097														BIMP23421	GB49184	BIMP11648	BIMP11648
		BIMP25879	XP_003485402.1	BIMP10771	BIMP10771		XP_012244843.1	BIMP18734				BIMP18734							BIMP25879	GB47844	BIMP13099	BIMP13099														BIMP25879	GB49186	BIMP11649	BIMP11649
		BIMP11619	XP_003485403.1	BIMP10772	BIMP10772		XP_003494165.1	BIMP18775				BIMP18775							BIMP11619	GB47820	BIMP13105	BIMP13105														BIMP11619	GB49187	BIMP11650	BIMP11650
		BIMP20562	XP_003485404.1	BIMP10773	BIMP10773		XP_003494152.1	BIMP18777				BIMP18777							BIMP20562	GB47822	BIMP13107	BIMP13107														BIMP20562	GB49188	BIMP11651	BIMP11651
		BIMP18732	XP_003485406.1	BIMP10774	BIMP10774		XP_003494147.1	BIMP18782				BIMP18782							BIMP18732	GB47826	BIMP13109	BIMP13109														BIMP18732	GB46142	BIMP11653	BIMP11653
		BIMP22662	XP_003485408.1	BIMP10776	BIMP10776		XP_003494153.1	BIMP18792				BIMP18792							BIMP22662	GB47827	BIMP13110	BIMP13110														BIMP22662	GB46144	BIMP11655	BIMP11655
		BIMP11708	XP_003485409.1	BIMP10777	BIMP10777		XP_003491361.1	BIMP18829				BIMP18829							BIMP11708	GB47828	BIMP13111	BIMP13111														BIMP11708	GB46145	BIMP11656	BIMP11656
		BIMP18156	XP_003485410.1	BIMP10778	BIMP10778		XP_012243920.1	BIMP18833				BIMP18833							BIMP18156	GB41330	BIMP13115	BIMP13115														BIMP18156	GB46146	BIMP11657	BIMP11657
		BIMP13547	XP_003485411.1	BIMP10779	BIMP10779		XP_003491348.2	BIMP18839				BIMP18839							BIMP13547	GB41332	BIMP13117	BIMP13117														BIMP13547	GB46148	BIMP11659	BIMP11659
		BIMP24985	XP_003485414.1	BIMP10780	BIMP10780		XP_012243728.1	BIMP18857				BIMP18857							BIMP24985	GB41333	BIMP13118	BIMP13118														BIMP24985	GB46149	BIMP11660	BIMP11660
		BIMP25444	XP_003485419.2	BIMP10781	BIMP10781		XP_003491321.1	BIMP18860				BIMP18860							BIMP25444	GB46877	BIMP13126	BIMP13126														BIMP25444	GB46150	BIMP11662	BIMP11662
		BIMP23709	XP_003485421.1	BIMP10782	BIMP10782		XP_012243829.1	BIMP18891				BIMP18891							BIMP23709	GB46878	BIMP13127	BIMP13127														BIMP23709	GB50633	BIMP11665	BIMP11665
		BIMP17374	XP_003485422.1	BIMP10783	BIMP10783		XP_003491403.2	BIMP18897				BIMP18897							BIMP17374	GB46879	BIMP13128	BIMP13128														BIMP17374	GB50635	BIMP11667	BIMP11667
		BIMP15513	XP_003485423.1	BIMP10784	BIMP10784		XP_003491411.1	BIMP18904				BIMP18904							BIMP15513	GB46881	BIMP13130	BIMP13130														BIMP15513	GB55997	BIMP11669	BIMP11669
		BIMP21197	XP_003485425.1	BIMP10785	BIMP10785		XP_012243780.1	BIMP18922				BIMP18922							BIMP21197	GB46882	BIMP13131	BIMP13131														BIMP21197	GB56001	BIMP11672	BIMP11672
		BIMP25473	XP_003485429.2	BIMP10786	BIMP10786		XP_012243761.1	BIMP18933				BIMP18933							BIMP25473	GB46886	BIMP13134	BIMP13134														BIMP25473	GB47010	BIMP11678	BIMP11678
		BIMP23779	XP_003485431.1	BIMP10787	BIMP10787		XP_012243704.1	BIMP18942				BIMP18942							BIMP23779	GB46888	BIMP13137	BIMP13137														BIMP23779	GB47011	BIMP11680	BIMP11680
		BIMP18355	XP_003485432.1	BIMP10790	BIMP10790		XP_003491376.1	BIMP18960				BIMP18960							BIMP18355	GB46893	BIMP13141	BIMP13141														BIMP18355	GB47012	BIMP11681	BIMP11681
		BIMP22155	XP_003485435.1	BIMP10791	BIMP10791		XP_012243840.1	BIMP18962				BIMP18962							BIMP22155	GB46894	BIMP13142	BIMP13142														BIMP22155	GB47014	BIMP11682	BIMP11682
		BIMP18506	XP_003485437.1	BIMP10792	BIMP10792		XP_012244440.1	BIMP19078				BIMP19078							BIMP18506	GB46895	BIMP13143	BIMP13143														BIMP18506	GB47018	BIMP11684	BIMP11684
		BIMP13564	XP_003485439.1	BIMP10793	BIMP10793		XP_012247536.1	BIMP19106				BIMP19106							BIMP13564	GB46896	BIMP13144	BIMP13144														BIMP13564	GB47046	BIMP11686	BIMP11686
		BIMP16235	XP_003485440.1	BIMP10794	BIMP10794		XP_003493717.1	BIMP19107				BIMP19107							BIMP16235	GB46898	BIMP13147	BIMP13147														BIMP16235	GB47048	BIMP11688	BIMP11688
		BIMP19909	XP_003485441.1	BIMP10795	BIMP10795		XP_003493775.1	BIMP19125				BIMP19125							BIMP19909	GB46903	BIMP13151	BIMP13151														BIMP19909	GB47049	BIMP11689	BIMP11689
		BIMP18514	XP_003485443.1	BIMP10796	BIMP10796		XP_003493696.1	BIMP19131				BIMP19131							BIMP18514	GB51483	BIMP13156	BIMP13156														BIMP18514	GB47054	BIMP11692	BIMP11692
		BIMP24997	XP_003485444.1	BIMP10797	BIMP10797		XP_003493727.2	BIMP19150				BIMP19150							BIMP24997	GB51486	BIMP13158	BIMP13158														BIMP24997	GB47055	BIMP11693	BIMP11693
		BIMP22912	XP_003485454.1	BIMP10799	BIMP10799		XP_003493693.1	BIMP19164				BIMP19164							BIMP22912	GB51489	BIMP13160	BIMP13160														BIMP22912	GB47061	BIMP11697	BIMP11697
		BIMP25776	XP_003485455.1	BIMP10800	BIMP10800		XP_003493714.1	BIMP19165				BIMP19165							BIMP25776	GB51490	BIMP13161	BIMP13161														BIMP25776	GB56004	BIMP11699	BIMP11699
		BIMP10731	XP_003485457.1	BIMP10801	BIMP10801		XP_003493763.1	BIMP19178				BIMP19178							BIMP10731	GB51495	BIMP13165	BIMP13165														BIMP10731	GB56005	BIMP11700	BIMP11700
		BIMP20194	XP_003485458.2	BIMP10802	BIMP10802		XP_012247364.1	BIMP19182				BIMP19182							BIMP20194	GB46845	BIMP13169	BIMP13169														BIMP20194	GB56009	BIMP11701	BIMP11701
		BIMP11033	XP_003485463.1	BIMP10804	BIMP10804		XP_003493712.1	BIMP19201				BIMP19201							BIMP11033	GB42742	BIMP13197	BIMP13197														BIMP11033	GB56012	BIMP11702	BIMP11702
		BIMP21315	XP_003485464.1	BIMP10805	BIMP10805		XP_012247448.1	BIMP19208				BIMP19208							BIMP21315	GB42743	BIMP13198	BIMP13198														BIMP21315	GB56016	BIMP11704	BIMP11704
		BIMP15406	XP_003485467.1	BIMP10806	BIMP10806		XP_003492831.1	BIMP19232				BIMP19232							BIMP15406	GB42746	BIMP13202	BIMP13202														BIMP15406	GB50638	BIMP11706	BIMP11706
		BIMP25173	XP_003485468.1	BIMP10811	BIMP10811		XP_003492824.1	BIMP19240				BIMP19240							BIMP25173	GB44826	BIMP13205	BIMP13205														BIMP25173	GB50641	BIMP11709	BIMP11709
		BIMP15394	XP_003485470.1	BIMP10812	BIMP10812		XP_003488526.1	BIMP19260				BIMP19260							BIMP15394	GB44828	BIMP13206	BIMP13206														BIMP15394	GB50643	BIMP11710	BIMP11710
		BIMP14089	XP_003485473.1	BIMP10813	BIMP10813		XP_003488511.1	BIMP19280				BIMP19280							BIMP14089	GB44829	BIMP13207	BIMP13207														BIMP14089	GB46114	BIMP11713	BIMP11713
		BIMP17171	XP_003485475.1	BIMP10814	BIMP10814		XP_012239560.1	BIMP19281				BIMP19281							BIMP17171	GB44830	BIMP13208	BIMP13208														BIMP17171	GB46115	BIMP11714	BIMP11714
		BIMP21534	XP_003485476.1	BIMP10816	BIMP10816		XP_003485444.1	BIMP19303				BIMP19303							BIMP21534	GB44841	BIMP13218	BIMP13218														BIMP21534	GB46118	BIMP11716	BIMP11716
		BIMP11049	XP_003485477.1	BIMP10836	BIMP10836		XP_012248752.1	BIMP19320				BIMP19320							BIMP11049	GB44842	BIMP13220	BIMP13220														BIMP11049	GB46119	BIMP11717	BIMP11717
		BIMP14859	XP_003485478.1	BIMP10838	BIMP10838		XP_012248470.1	BIMP19324				BIMP19324							BIMP14859	GB43755	BIMP13236	BIMP13236														BIMP14859	GB46120	BIMP11718	BIMP11718
		BIMP11003	XP_003485479.1	BIMP10857	BIMP10857		XP_012237735.1	BIMP19400				BIMP19400							BIMP11003	GB42970	BIMP13241	BIMP13241														BIMP11003	GB46121	BIMP11719	BIMP11719
		BIMP17349	XP_003485482.1	BIMP10858	BIMP10858		XP_012237828.1	BIMP19410				BIMP19410							BIMP17349	GB42973	BIMP13242	BIMP13242														BIMP17349	GB46122	BIMP11720	BIMP11720
		BIMP21518	XP_003485483.3	BIMP10860	BIMP10860		XP_003487450.1	BIMP19423				BIMP19423							BIMP21518	GB55711	BIMP13247	BIMP13247														BIMP21518	GB49152	BIMP11723	BIMP11723
		BIMP10549	XP_003485486.2	BIMP10861	BIMP10861		XP_003487428.1	BIMP19435				BIMP19435							BIMP10549	GB55715	BIMP13257	BIMP13257														BIMP10549	GB49154	BIMP11724	BIMP11724
		BIMP11726	XP_003485487.1	BIMP10866	BIMP10866		XP_003487424.1	BIMP19437				BIMP19437							BIMP11726	GB55717	BIMP13259	BIMP13259														BIMP11726	GB49155	BIMP11726	BIMP11726
		BIMP24013	XP_003485491.1	BIMP10867	BIMP10867		XP_003487416.2	BIMP19438				BIMP19438							BIMP24013	GB45389	BIMP13265	BIMP13265														BIMP24013	GB49156	BIMP11727	BIMP11727
		BIMP25813	XP_003485492.1	BIMP10869	BIMP10869		XP_003487405.1	BIMP19439				BIMP19439							BIMP25813	GB45391	BIMP13267	BIMP13267														BIMP25813	GB41742	BIMP11816	BIMP11816
		BIMP18317	XP_003485493.2	BIMP10870	BIMP10870		XP_003487453.1	BIMP19470				BIMP19470							BIMP18317	GB45394	BIMP13270	BIMP13270														BIMP18317	GB55936	BIMP11821	BIMP11821
		BIMP14795	XP_003485495.1	BIMP10874	BIMP10874		XP_003487409.1	BIMP19474				BIMP19474							BIMP14795	GB45395	BIMP13272	BIMP13272														BIMP14795	GB55913	BIMP11822	BIMP11822
		BIMP20905	XP_003485496.1	BIMP10884	BIMP10884		XP_012237808.1	BIMP19490				BIMP19490							BIMP20905	GB45374	BIMP13273	BIMP13273														BIMP20905	GB55940	BIMP11823	BIMP11823
		BIMP12605	XP_003485497.1	BIMP10886	BIMP10886		XP_003487367.1	BIMP19494				BIMP19494							BIMP12605	GB45399	BIMP13275	BIMP13275														BIMP12605	GB55900	BIMP11825	BIMP11825
		BIMP11915	XP_003485499.1	BIMP10888	BIMP10888		XP_003487390.1	BIMP19507				BIMP19507							BIMP11915	GB41413	BIMP13281	BIMP13281														BIMP11915	GB55902	BIMP11827	BIMP11827
		BIMP18113	XP_003485502.3	BIMP10889	BIMP10889		XP_003488499.1	BIMP19539				BIMP19539							BIMP18113	GB47134	BIMP13282	BIMP13282														BIMP18113	GB55944	BIMP11828	BIMP11828
		BIMP17627	XP_003485504.1	BIMP10890	BIMP10890		XP_003488472.1	BIMP19561				BIMP19561							BIMP17627	GB47136	BIMP13283	BIMP13283														BIMP17627	GB55945	BIMP11829	BIMP11829
		BIMP17295	XP_003485505.1	BIMP10891	BIMP10891		XP_012239470.1	BIMP19566				BIMP19566							BIMP17295	GB47148	BIMP13289	BIMP13289														BIMP17295	GB55938	BIMP11830	BIMP11830
		BIMP10960	XP_003485506.1	BIMP10894	BIMP10894		XP_012250103.1	BIMP19593				BIMP19593							BIMP10960	GB47151	BIMP13290	BIMP13290														BIMP10960	GB55916	BIMP11833	BIMP11833
		BIMP20464	XP_003485508.1	BIMP10895	BIMP10895		XP_012236224.1	BIMP19596				BIMP19596							BIMP20464	GB41390	BIMP13293	BIMP13293														BIMP20464	GB55680	BIMP11835	BIMP11835
		BIMP11541	XP_003485509.1	BIMP10896	BIMP10896		XP_003484582.1	BIMP19613				BIMP19613							BIMP11541	GB41392	BIMP13295	BIMP13295														BIMP11541	GB49666	BIMP11842	BIMP11842
		BIMP19150	XP_003485510.1	BIMP10897	BIMP10897		XP_003484581.1	BIMP19614				BIMP19614							BIMP19150	GB52578	BIMP13298	BIMP13298														BIMP19150	GB52435	BIMP11847	BIMP11847
		BIMP13221	XP_003485511.1	BIMP10898	BIMP10898		XP_003484589.1	BIMP19621				BIMP19621							BIMP13221	GB45373	BIMP13300	BIMP13300														BIMP13221	GB52436	BIMP11848	BIMP11848
		BIMP14607	XP_003485513.1	BIMP10899	BIMP10899		XP_012249963.1	BIMP19637				BIMP19637							BIMP14607	GB45376	BIMP13303	BIMP13303														BIMP14607	GB44398	BIMP11900	BIMP11900
		BIMP14452	XP_003485516.1	BIMP10914	BIMP10914		XP_003484574.1	BIMP19643				BIMP19643							BIMP14452	GB45377	BIMP13304	BIMP13304														BIMP14452	GB51644	BIMP11903	BIMP11903
		BIMP23949	XP_003485517.1	BIMP10915	BIMP10915		XP_012250004.1	BIMP19644				BIMP19644							BIMP23949	GB45381	BIMP13307	BIMP13307														BIMP23949	GB40872	BIMP11904	BIMP11904
		BIMP25148	XP_003485519.1	BIMP10917	BIMP10917		XP_003484953.1	BIMP19677				BIMP19677							BIMP25148	GB45382	BIMP13308	BIMP13308														BIMP25148	GB40873	BIMP11905	BIMP11905
		BIMP24848	XP_003485520.1	BIMP10918	BIMP10918		XP_012242159.1	BIMP19684				BIMP19684							BIMP24848	GB55692	BIMP13310	BIMP13310														BIMP24848	GB40874	BIMP11906	BIMP11906
		BIMP22040	XP_003485521.2	BIMP10919	BIMP10919		XP_003484941.1	BIMP19685				BIMP19685							BIMP22040	GB55693	BIMP13311	BIMP13311														BIMP22040	GB40876	BIMP11908	BIMP11908
		BIMP13573	XP_003485522.1	BIMP10920	BIMP10920		XP_003484999.1	BIMP19716				BIMP19716							BIMP13573	GB55700	BIMP13313	BIMP13313														BIMP13573	GB40878	BIMP11910	BIMP11910
		BIMP12334	XP_003485523.1	BIMP10921	BIMP10921		XP_003484993.1	BIMP19720				BIMP19720							BIMP12334	GB55701	BIMP13314	BIMP13314														BIMP12334	GB40879	BIMP11911	BIMP11911
		BIMP21524	XP_003485525.1	BIMP10922	BIMP10922		XP_003485018.1	BIMP19724				BIMP19724							BIMP21524	GB55703	BIMP13315	BIMP13315														BIMP21524	GB40880	BIMP11912	BIMP11912
		BIMP20253	XP_003485526.1	BIMP10923	BIMP10923		XP_003485004.1	BIMP19726				BIMP19726							BIMP20253	GB55704	BIMP13319	BIMP13319														BIMP20253	GB40881	BIMP11913	BIMP11913
		BIMP24764	XP_003485527.1	BIMP10924	BIMP10924		XP_012242466.1	BIMP19728				BIMP19728							BIMP24764	GB42959	BIMP13322	BIMP13322														BIMP24764	GB40883	BIMP11915	BIMP11915
		BIMP16343	XP_003485531.1	BIMP10925	BIMP10925		XP_012241665.1	BIMP19745				BIMP19745							BIMP16343	GB43750	BIMP13325	BIMP13325														BIMP16343	GB53972	BIMP11916	BIMP11916
		BIMP24862	XP_003485532.1	BIMP10926	BIMP10926		XP_012241632.1	BIMP19750				BIMP19750							BIMP24862	GB42748	BIMP13356	BIMP13356														BIMP24862	GB47539	BIMP11919	BIMP11919
		BIMP12857	XP_003485533.1	BIMP10927	BIMP10927		XP_003485019.1	BIMP19752				BIMP19752							BIMP12857	GB42721	BIMP13357	BIMP13357														BIMP12857	GB55109	BIMP11923	BIMP11923
		BIMP22150	XP_003485535.1	BIMP10928	BIMP10928		XP_003484989.1	BIMP19758				BIMP19758							BIMP22150	GB42749	BIMP13358	BIMP13358														BIMP22150	GB55112	BIMP11926	BIMP11926
		BIMP10337	XP_003485537.1	BIMP10929	BIMP10929		XP_003484947.1	BIMP19764				BIMP19764							BIMP10337	GB42750	BIMP13359	BIMP13359														BIMP10337	GB42400	BIMP11927	BIMP11927
		BIMP15215	XP_003485538.1	BIMP10930	BIMP10930		XP_003484955.1	BIMP19767				BIMP19767							BIMP15215	GB45105	BIMP13366	BIMP13366														BIMP15215	GB54568	BIMP11928	BIMP11928
		BIMP23963	XP_003485539.1	BIMP10931	BIMP10931		XP_012236562.1	BIMP19795				BIMP19795							BIMP23963	GB45111	BIMP13375	BIMP13375														BIMP23963	GB54570	BIMP11930	BIMP11930
		BIMP11202	XP_003485540.2	BIMP10932	BIMP10932		XP_003486629.1	BIMP19797				BIMP19797							BIMP11202	GB45077	BIMP13383	BIMP13383														BIMP11202	GB52530	BIMP11931	BIMP11931
		BIMP17262	XP_003485542.1	BIMP10933	BIMP10933		XP_003494644.1	BIMP19819				BIMP19819							BIMP17262	GB51626	BIMP13406	BIMP13406														BIMP17262	GB48187	BIMP11936	BIMP11936
		BIMP19918	XP_003485546.1	BIMP10934	BIMP10934		XP_003494645.1	BIMP19821				BIMP19821							BIMP19918	GB51627	BIMP13407	BIMP13407														BIMP19918	GB48189	BIMP11937	BIMP11937
		BIMP14889	XP_003485549.1	BIMP10935	BIMP10935		XP_003494648.1	BIMP19824				BIMP19824							BIMP14889	GB51628	BIMP13408	BIMP13408														BIMP14889	GB53881	BIMP11940	BIMP11940
		BIMP13851	XP_003485552.1	BIMP10936	BIMP10936		XP_003494232.1	BIMP19942				BIMP19942							BIMP13851	GB51629	BIMP13409	BIMP13409														BIMP13851	GB53882	BIMP11941	BIMP11941
		BIMP12004	XP_003485561.1	BIMP10937	BIMP10937		XP_003491578.1	BIMP19985				BIMP19985							BIMP12004	GB40033	BIMP13412	BIMP13412														BIMP12004	GB52528	BIMP11942	BIMP11942
		BIMP25398	XP_003485563.2	BIMP10938	BIMP10938		XP_003491566.1	BIMP19992				BIMP19992							BIMP25398	GB49259	BIMP13413	BIMP13413														BIMP25398	GB52529	BIMP11943	BIMP11943
		BIMP13640	XP_003485564.1	BIMP10939	BIMP10939		XP_003491565.1	BIMP19993				BIMP19993							BIMP13640	GB47389	BIMP13426	BIMP13426														BIMP13640	GB54571	BIMP11944	BIMP11944
		BIMP15961	XP_003485566.2	BIMP10940	BIMP10940		XP_012244115.1	BIMP19994				BIMP19994							BIMP15961	GB47392	BIMP13429	BIMP13429														BIMP15961	GB54572	BIMP11945	BIMP11945
		BIMP13785	XP_003485570.2	BIMP10941	BIMP10941		XP_003491576.1	BIMP20002				BIMP20002							BIMP13785	GB47393	BIMP13430	BIMP13430														BIMP13785	GB48894	BIMP11948	BIMP11948
		BIMP14487	XP_003485573.1	BIMP10942	BIMP10942		XP_012244144.1	BIMP20010				BIMP20010							BIMP14487	GB48943	BIMP13440	BIMP13440														BIMP14487	GB42401	BIMP11949	BIMP11949
		BIMP25186	XP_003485576.1	BIMP10943	BIMP10943		XP_012244145.1	BIMP20012				BIMP20012							BIMP25186	GB48948	BIMP13445	BIMP13445														BIMP25186	GB55106	BIMP11950	BIMP11950
		BIMP20181	XP_003485578.1	BIMP10944	BIMP10944		XP_003491588.1	BIMP20015				BIMP20015							BIMP20181	GB48951	BIMP13447	BIMP13447														BIMP20181	GB55107	BIMP11951	BIMP11951
		BIMP20741	XP_003485581.1	BIMP10946	BIMP10946		XP_003490998.1	BIMP20085				BIMP20085							BIMP20741	GB48954	BIMP13449	BIMP13449														BIMP20741	GB47542	BIMP11953	BIMP11953
		BIMP18414	XP_003485583.1	BIMP10947	BIMP10947		XP_012243190.1	BIMP20121				BIMP20121							BIMP18414	GB48955	BIMP13450	BIMP13450														BIMP18414	GB53918	BIMP11954	BIMP11954
		BIMP21237	XP_003485586.1	BIMP10948	BIMP10948		XP_012243284.1	BIMP20123				BIMP20123							BIMP21237	GB53944	BIMP13451	BIMP13451														BIMP21237	GB40884	BIMP11957	BIMP11957
		BIMP15871	XP_003485588.1	BIMP10952	BIMP10952		XP_003490068.1	BIMP20235				BIMP20235							BIMP15871	GB54968	BIMP13457	BIMP13457														BIMP15871	GB40886	BIMP11959	BIMP11959
		BIMP23259	XP_003485589.1	BIMP10956	BIMP10956		XP_003490115.2	BIMP20238				BIMP20238							BIMP23259	GB54971	BIMP13459	BIMP13459														BIMP23259	GB40887	BIMP11960	BIMP11960
		BIMP16008	XP_003485590.1	BIMP10960	BIMP10960		XP_003490060.1	BIMP20239				BIMP20239							BIMP16008	GB54972	BIMP13460	BIMP13460														BIMP16008	GB40888	BIMP11961	BIMP11961
		BIMP16737	XP_003485591.1	BIMP10962	BIMP10962		XP_012241962.1	BIMP20251				BIMP20251							BIMP16737	GB54973	BIMP13461	BIMP13461														BIMP16737	GB40890	BIMP11962	BIMP11962
		BIMP14664	XP_003485592.1	BIMP10969	BIMP10969		XP_012241868.1	BIMP20257				BIMP20257							BIMP14664	GB54976	BIMP13464	BIMP13464														BIMP14664	GB40891	BIMP11963	BIMP11963
		BIMP13908	XP_003485595.1	BIMP10971	BIMP10971		XP_003490021.1	BIMP20259				BIMP20259							BIMP13908	GB54978	BIMP13466	BIMP13466														BIMP13908	GB40893	BIMP11965	BIMP11965
		BIMP24356	XP_003485596.1	BIMP10972	BIMP10972		XP_003490020.1	BIMP20260				BIMP20260							BIMP24356	GB54979	BIMP13467	BIMP13467														BIMP24356	GB40894	BIMP11966	BIMP11966
		BIMP18784	XP_003485597.1	BIMP10973	BIMP10973		XP_003490094.1	BIMP20278				BIMP20278							BIMP18784	GB54980	BIMP13468	BIMP13468														BIMP18784	GB51643	BIMP11970	BIMP11970
		BIMP18855	XP_003485598.1	BIMP10976	BIMP10976		XP_003490127.1	BIMP20317				BIMP20317							BIMP18855	GB54985	BIMP13474	BIMP13474														BIMP18855	GB53604	BIMP11971	BIMP11971
		BIMP22174	XP_003485600.2	BIMP10982	BIMP10982		XP_003490142.1	BIMP20324				BIMP20324							BIMP22174	GB54989	BIMP13479	BIMP13479														BIMP22174	GB44399	BIMP11972	BIMP11972
		BIMP24551	XP_003485601.1	BIMP10984	BIMP10984		XP_003490098.1	BIMP20326				BIMP20326							BIMP24551	GB54990	BIMP13480	BIMP13480														BIMP24551	GB44400	BIMP11973	BIMP11973
		BIMP18565	XP_003485602.1	BIMP11010	BIMP11010		XP_003490100.1	BIMP20334				BIMP20334							BIMP18565	GB54992	BIMP13482	BIMP13482														BIMP18565	GB56032	BIMP11974	BIMP11974
		BIMP11274	XP_003485604.1	BIMP11011	BIMP11011		XP_003490029.1	BIMP20342				BIMP20342							BIMP11274	GB54995	BIMP13485	BIMP13485														BIMP11274	GB56035	BIMP11976	BIMP11976
		BIMP21330	XP_003485605.1	BIMP11012	BIMP11012		XP_003490034.1	BIMP20347				BIMP20347							BIMP21330	GB54939	BIMP13493	BIMP13493														BIMP21330	GB56036	BIMP11978	BIMP11978
		BIMP21928	XP_003485606.1	BIMP11013	BIMP11013		XP_003490041.1	BIMP20361				BIMP20361							BIMP21928	GB54940	BIMP13494	BIMP13494														BIMP21928	GB43338	BIMP11981	BIMP11981
		BIMP14610	XP_003485609.1	BIMP11014	BIMP11014		XP_003490061.1	BIMP20368				BIMP20368							BIMP14610	GB54951	BIMP13499	BIMP13499														BIMP14610	GB52637	BIMP11983	BIMP11983
		BIMP12926	XP_003485610.1	BIMP11015	BIMP11015		XP_012241827.1	BIMP20370				BIMP20370							BIMP12926	GB54952	BIMP13500	BIMP13500														BIMP12926	GB52638	BIMP11984	BIMP11984
		BIMP19610	XP_003485611.1	BIMP11017	BIMP11017		XP_012241823.1	BIMP20372				BIMP20372							BIMP19610	GB54953	BIMP13501	BIMP13501														BIMP19610	GB52639	BIMP11985	BIMP11985
		BIMP10064	XP_003485612.1	BIMP11018	BIMP11018		XP_003490116.2	BIMP20376				BIMP20376							BIMP10064	GB54956	BIMP13503	BIMP13503														BIMP10064	GB52640	BIMP11986	BIMP11986
		BIMP17412	XP_003485613.1	BIMP11019	BIMP11019		XP_003490081.1	BIMP20381				BIMP20381							BIMP17412	GB54957	BIMP13504	BIMP13504														BIMP17412	GB52641	BIMP11987	BIMP11987
		BIMP24242	XP_003485614.1	BIMP11020	BIMP11020		XP_012241775.1	BIMP20383				BIMP20383							BIMP24242	GB54958	BIMP13505	BIMP13505														BIMP24242	GB52643	BIMP11989	BIMP11989
		BIMP14382	XP_003485615.1	BIMP11021	BIMP11021		XP_012242584.1	BIMP20392				BIMP20392							BIMP14382	GB53945	BIMP13510	BIMP13510														BIMP14382	GB52644	BIMP11990	BIMP11990
		BIMP17363	XP_003485616.1	BIMP11022	BIMP11022		XP_012242605.1	BIMP20398				BIMP20398							BIMP17363	GB48924	BIMP13512	BIMP13512														BIMP17363	GB52645	BIMP11991	BIMP11991
		BIMP13231	XP_003485618.1	BIMP11026	BIMP11026		XP_003490652.1	BIMP20413				BIMP20413							BIMP13231	GB48925	BIMP13513	BIMP13513														BIMP13231	GB52648	BIMP11993	BIMP11993
		BIMP25573	XP_003485619.1	BIMP11032	BIMP11032		XP_003490713.1	BIMP20416				BIMP20416							BIMP25573	GB48926	BIMP13514	BIMP13514														BIMP25573	GB52649	BIMP11994	BIMP11994
		BIMP10226	XP_003485620.1	BIMP11035	BIMP11035		XP_012242766.1	BIMP20417				BIMP20417							BIMP10226	GB48927	BIMP13515	BIMP13515														BIMP10226	GB52651	BIMP11996	BIMP11996
		BIMP10428	XP_003485621.1	BIMP11039	BIMP11039		XP_003490622.1	BIMP20428				BIMP20428							BIMP10428	GB48928	BIMP13516	BIMP13516														BIMP10428	GB52652	BIMP11997	BIMP11997
		BIMP24605	XP_003485623.1	BIMP11040	BIMP11040		XP_003490614.2	BIMP20432				BIMP20432							BIMP24605	GB48933	BIMP13521	BIMP13521														BIMP24605	GB51041	BIMP12000	BIMP12000
		BIMP22398	XP_003485624.1	BIMP11041	BIMP11041		XP_012242633.1	BIMP20440				BIMP20440							BIMP22398	GB47495	BIMP13529	BIMP13529														BIMP22398	GB51043	BIMP12002	BIMP12002
		BIMP18248	XP_003485626.1	BIMP11042	BIMP11042		XP_012242585.1	BIMP20449				BIMP20449							BIMP18248	GB47498	BIMP13532	BIMP13532														BIMP18248	GB51044	BIMP12003	BIMP12003
		BIMP21459	XP_003485627.1	BIMP11043	BIMP11043		XP_012242611.1	BIMP20451				BIMP20451							BIMP21459	GB47500	BIMP13534	BIMP13534														BIMP21459	GB51046	BIMP12005	BIMP12005
		BIMP10638	XP_003485628.1	BIMP11044	BIMP11044		XP_012242691.1	BIMP20501				BIMP20501							BIMP10638	GB40014	BIMP13552	BIMP13552														BIMP10638	GB51047	BIMP12006	BIMP12006
		BIMP10745	XP_003485630.1	BIMP11047	BIMP11047		XP_003490617.1	BIMP20502				BIMP20502							BIMP10745	GB51537	BIMP13553	BIMP13553														BIMP10745	GB51048	BIMP12007	BIMP12007
		BIMP24426	XP_003485633.1	BIMP11048	BIMP11048		XP_003490621.1	BIMP20505				BIMP20505							BIMP24426	GB51539	BIMP13554	BIMP13554														BIMP24426	GB50995	BIMP12008	BIMP12008
		BIMP11632	XP_003485634.1	BIMP11049	BIMP11049		XP_003490624.1	BIMP20507				BIMP20507							BIMP11632	GB51541	BIMP13556	BIMP13556														BIMP11632	GB50997	BIMP12010	BIMP12010
		BIMP21145	XP_003485635.1	BIMP11051	BIMP11051		XP_003490657.1	BIMP20521				BIMP20521							BIMP21145	GB51542	BIMP13557	BIMP13557														BIMP21145	GB50998	BIMP12011	BIMP12011
		BIMP15268	XP_003485637.1	BIMP11052	BIMP11052		XP_003490662.1	BIMP20526				BIMP20526							BIMP15268	GB51543	BIMP13558	BIMP13558														BIMP15268	GB51000	BIMP12012	BIMP12012
		BIMP10117	XP_003485638.1	BIMP11053	BIMP11053		XP_003490684.1	BIMP20536				BIMP20536							BIMP10117	GB51544	BIMP13559	BIMP13559														BIMP10117	GB51002	BIMP12014	BIMP12014
		BIMP12777	XP_003485640.1	BIMP11064	BIMP11064		XP_012242719.1	BIMP20537				BIMP20537							BIMP12777	GB51551	BIMP13566	BIMP13566														BIMP12777	GB51004	BIMP12016	BIMP12016
		BIMP15261	XP_003485641.1	BIMP11065	BIMP11065		XP_003490685.1	BIMP20538				BIMP20538							BIMP15261	GB51561	BIMP13572	BIMP13572														BIMP15261	GB52611	BIMP12019	BIMP12019
		BIMP20010	XP_003485642.1	BIMP11066	BIMP11066		XP_003494127.1	BIMP20570				BIMP20570							BIMP20010	GB48660	BIMP13577	BIMP13577														BIMP20010	GB52613	BIMP12021	BIMP12021
		BIMP20991	XP_003485643.1	BIMP11068	BIMP11068		XP_003494137.1	BIMP20575				BIMP20575							BIMP20991	GB48669	BIMP13584	BIMP13584														BIMP20991	GB52614	BIMP12022	BIMP12022
		BIMP22869	XP_003485644.1	BIMP11069	BIMP11069		XP_003494138.1	BIMP20577				BIMP20577							BIMP22869	GB48670	BIMP13585	BIMP13585														BIMP22869	GB52616	BIMP12023	BIMP12023
		BIMP20303	XP_003485646.1	BIMP11071	BIMP11071		XP_003494134.1	BIMP20578				BIMP20578							BIMP20303	GB48671	BIMP13586	BIMP13586														BIMP20303	GB52618	BIMP12024	BIMP12024
		BIMP21953	XP_003485647.1	BIMP11072	BIMP11072		XP_012250028.1	BIMP20597				BIMP20597							BIMP21953	GB48634	BIMP13591	BIMP13591														BIMP21953	GB52619	BIMP12025	BIMP12025
		BIMP16840	XP_003485650.1	BIMP11074	BIMP11074		XP_012250024.1	BIMP20599				BIMP20599							BIMP16840	GB47657	BIMP13602	BIMP13602														BIMP16840	GB52620	BIMP12026	BIMP12026
		BIMP18255	XP_003485652.1	BIMP11075	BIMP11075		XP_003486076.1	BIMP20617				BIMP20617							BIMP18255	GB47658	BIMP13603	BIMP13603														BIMP18255	GB52621	BIMP12027	BIMP12027
		BIMP23326	XP_003485653.1	BIMP11076	BIMP11076		XP_003486079.1	BIMP20634				BIMP20634							BIMP23326	GB44354	BIMP13606	BIMP13606														BIMP23326	GB52625	BIMP12031	BIMP12031
		BIMP11118	XP_003485654.1	BIMP11077	BIMP11077		XP_003486083.1	BIMP20635				BIMP20635							BIMP11118	GB44355	BIMP13607	BIMP13607														BIMP11118	GB52626	BIMP12032	BIMP12032
		BIMP17740	XP_003485656.1	BIMP11079	BIMP11079		XP_003486087.1	BIMP20638				BIMP20638							BIMP17740	GB44359	BIMP13610	BIMP13610														BIMP17740	GB52627	BIMP12033	BIMP12033
		BIMP15179	XP_003485657.1	BIMP11080	BIMP11080		XP_003486097.1	BIMP20643				BIMP20643							BIMP15179	GB44360	BIMP13611	BIMP13611														BIMP15179	GB52628	BIMP12034	BIMP12034
		BIMP18779	XP_003485658.1	BIMP11082	BIMP11082		XP_012250045.1	BIMP20644				BIMP20644							BIMP18779	GB44371	BIMP13621	BIMP13621														BIMP18779	GB52629	BIMP12035	BIMP12035
		BIMP23989	XP_003485659.1	BIMP11083	BIMP11083		XP_012246612.1	BIMP20663				BIMP20663							BIMP23989	GB44373	BIMP13622	BIMP13622														BIMP23989	GB52630	BIMP12036	BIMP12036
		BIMP16160	XP_003485661.1	BIMP11084	BIMP11084		XP_012247776.1	BIMP20685				BIMP20685							BIMP16160	GB42416	BIMP13633	BIMP13633														BIMP16160	GB55973	BIMP12038	BIMP12038
		BIMP19755	XP_003485662.1	BIMP11085	BIMP11085		XP_012246023.1	BIMP20726				BIMP20726							BIMP19755	GB42417	BIMP13634	BIMP13634														BIMP19755	GB43332	BIMP12039	BIMP12039
		BIMP19794	XP_003485663.1	BIMP11086	BIMP11086		XP_003492768.1	BIMP20741				BIMP20741							BIMP19794	GB42420	BIMP13637	BIMP13637														BIMP19794	GB56025	BIMP12042	BIMP12042
		BIMP21111	XP_003485664.1	BIMP11088	BIMP11088		XP_012246636.1	BIMP20771				BIMP20771							BIMP21111	GB42422	BIMP13639	BIMP13639														BIMP21111	GB56027	BIMP12043	BIMP12043
		BIMP17268	XP_003485666.2	BIMP11089	BIMP11089		XP_003493184.1	BIMP20774				BIMP20774							BIMP17268	GB42189	BIMP13648	BIMP13648														BIMP17268	GB56028	BIMP12044	BIMP12044
		BIMP23661	XP_003485671.1	BIMP11090	BIMP11090		XP_003489627.1	BIMP20785				BIMP20785							BIMP23661	GB42190	BIMP13649	BIMP13649														BIMP23661	GB56029	BIMP12045	BIMP12045
		BIMP14985	XP_003485675.1	BIMP11091	BIMP11091		XP_012241172.1	BIMP20787				BIMP20787							BIMP14985	GB42192	BIMP13651	BIMP13651														BIMP14985	GB41616	BIMP12048	BIMP12048
		BIMP25555	XP_003485682.1	BIMP11092	BIMP11092		XP_012249545.1	BIMP20814				BIMP20814							BIMP25555	GB42193	BIMP13652	BIMP13652														BIMP25555	GB41617	BIMP12049	BIMP12049
		BIMP12737	XP_003485684.1	BIMP11093	BIMP11093		XP_003494859.1	BIMP20885				BIMP20885							BIMP12737	GB42138	BIMP13659	BIMP13659														BIMP12737	GB41623	BIMP12054	BIMP12054
		BIMP19443	XP_003485688.1	BIMP11094	BIMP11094		XP_003489635.1	BIMP20973				BIMP20973							BIMP19443	GB42141	BIMP13662	BIMP13662														BIMP19443	GB41625	BIMP12056	BIMP12056
		BIMP17369	XP_003485691.2	BIMP11097	BIMP11097		XP_012241202.1	BIMP20979				BIMP20979							BIMP17369	GB42143	BIMP13664	BIMP13664														BIMP17369	GB41628	BIMP12059	BIMP12059
		BIMP24069	XP_003485692.1	BIMP11098	BIMP11098		XP_012241182.1	BIMP20981				BIMP20981							BIMP24069	GB42489	BIMP13675	BIMP13675														BIMP24069	GB41632	BIMP12063	BIMP12063
		BIMP21205	XP_003485696.1	BIMP11099	BIMP11099		XP_003489650.1	BIMP20982				BIMP20982							BIMP21205	GB42494	BIMP13679	BIMP13679														BIMP21205	GB41633	BIMP12064	BIMP12064
		BIMP12730	XP_003485697.1	BIMP11100	BIMP11100		XP_003490526.1	BIMP21005				BIMP21005							BIMP12730	GB42495	BIMP13680	BIMP13680														BIMP12730	GB41634	BIMP12065	BIMP12065
		BIMP12998	XP_003485699.1	BIMP11101	BIMP11101		XP_003490481.1	BIMP21036				BIMP21036							BIMP12998	GB42496	BIMP13682	BIMP13682														BIMP12998	GB41639	BIMP12070	BIMP12070
		BIMP10370	XP_003485701.1	BIMP11102	BIMP11102		XP_012242484.1	BIMP21054				BIMP21054							BIMP10370	GB42501	BIMP13686	BIMP13686														BIMP10370	GB41640	BIMP12071	BIMP12071
		BIMP22322	XP_003485702.1	BIMP11103	BIMP11103		XP_012237881.1	BIMP21077				BIMP21077							BIMP22322	GB44287	BIMP13697	BIMP13697														BIMP22322	GB41643	BIMP12075	BIMP12075
		BIMP15359	XP_003485706.1	BIMP11104	BIMP11104		XP_012238391.1	BIMP21085				BIMP21085							BIMP15359	GB44288	BIMP13698	BIMP13698														BIMP15359	GB41645	BIMP12076	BIMP12076
		BIMP12657	XP_003485707.1	BIMP11105	BIMP11105		XP_003488404.1	BIMP21123				BIMP21123							BIMP12657	GB44289	BIMP13699	BIMP13699														BIMP12657	GB41646	BIMP12077	BIMP12077
		BIMP14918	XP_003485709.2	BIMP11106	BIMP11106		XP_012239299.1	BIMP21133				BIMP21133							BIMP14918	GB44291	BIMP13700	BIMP13700														BIMP14918	GB41697	BIMP12078	BIMP12078
		BIMP11231	XP_003485710.2	BIMP11107	BIMP11107		XP_012239347.1	BIMP21147				BIMP21147							BIMP11231	GB44298	BIMP13704	BIMP13704														BIMP11231	GB41700	BIMP12083	BIMP12083
		BIMP10515	XP_003485711.1	BIMP11110	BIMP11110		XP_012239396.1	BIMP21158				BIMP21158							BIMP10515	GB44299	BIMP13705	BIMP13705														BIMP10515	GB41701	BIMP12084	BIMP12084
		BIMP25584	XP_003485712.1	BIMP11111	BIMP11111		XP_003488440.2	BIMP21159				BIMP21159							BIMP25584	GB44303	BIMP13708	BIMP13708														BIMP25584	GB41703	BIMP12085	BIMP12085
		BIMP23270	XP_003485713.1	BIMP11112	BIMP11112		XP_003488429.1	BIMP21192				BIMP21192							BIMP23270	GB44304	BIMP13709	BIMP13709														BIMP23270	GB41704	BIMP12086	BIMP12086
		BIMP19410	XP_003485714.1	BIMP11113	BIMP11113		XP_012239254.1	BIMP21212				BIMP21212							BIMP19410	GB44306	BIMP13711	BIMP13711														BIMP19410	GB41710	BIMP12091	BIMP12091
		BIMP22395	XP_003485716.1	BIMP11114	BIMP11114		XP_003488330.1	BIMP21219				BIMP21219							BIMP22395	GB47753	BIMP13712	BIMP13712														BIMP22395	GB41711	BIMP12092	BIMP12092
		BIMP25393	XP_003485718.1	BIMP11115	BIMP11115		XP_003488372.2	BIMP21241				BIMP21241							BIMP25393	GB47754	BIMP13713	BIMP13713														BIMP25393	GB41713	BIMP12094	BIMP12094
		BIMP13194	XP_003485719.1	BIMP11118	BIMP11118		XP_012239285.1	BIMP21247				BIMP21247							BIMP13194	GB52322	BIMP13722	BIMP13722														BIMP13194	GB41714	BIMP12095	BIMP12095
		BIMP16845	XP_003485721.1	BIMP11119	BIMP11119		XP_003488637.1	BIMP21255				BIMP21255							BIMP16845	GB52323	BIMP13723	BIMP13723														BIMP16845	GB41718	BIMP12099	BIMP12099
		BIMP22430	XP_003485722.1	BIMP11120	BIMP11120		XP_003488593.1	BIMP21263				BIMP21263							BIMP22430	GB45560	BIMP13748	BIMP13748														BIMP22430	GB41719	BIMP12100	BIMP12100
		BIMP19719	XP_003485723.1	BIMP11121	BIMP11121		XP_003488587.1	BIMP21268				BIMP21268							BIMP19719	GB45561	BIMP13749	BIMP13749														BIMP19719	GB41720	BIMP12101	BIMP12101
		BIMP25849	XP_003485724.1	BIMP11122	BIMP11122		XP_012239675.1	BIMP21283				BIMP21283							BIMP25849	GB45562	BIMP13750	BIMP13750														BIMP25849	GB41723	BIMP12103	BIMP12103
		BIMP13755	XP_003485725.1	BIMP11123	BIMP11123		XP_012239684.1	BIMP21301				BIMP21301							BIMP13755	GB45566	BIMP13755	BIMP13755														BIMP13755	GB41732	BIMP12110	BIMP12110
		BIMP13087	XP_003485726.1	BIMP11124	BIMP11124		XP_012239697.1	BIMP21313				BIMP21313							BIMP13087	GB45567	BIMP13756	BIMP13756														BIMP13087	GB41734	BIMP12112	BIMP12112
		BIMP15066	XP_003485727.1	BIMP11125	BIMP11125		XP_012239693.1	BIMP21316				BIMP21316							BIMP15066	GB45568	BIMP13757	BIMP13757														BIMP15066	GB41735	BIMP12113	BIMP12113
		BIMP10292	XP_003485731.2	BIMP11126	BIMP11126		XP_012239736.1	BIMP21340				BIMP21340							BIMP10292	GB47332	BIMP13765	BIMP13765														BIMP10292	GB41737	BIMP12115	BIMP12115
		BIMP21850	XP_003485732.1	BIMP11127	BIMP11127		XP_003488567.1	BIMP21349				BIMP21349							BIMP21850	GB47333	BIMP13766	BIMP13766														BIMP21850	GB41738	BIMP12116	BIMP12116
		BIMP23941	XP_003485735.1	BIMP11128	BIMP11128		XP_012239635.1	BIMP21358				BIMP21358							BIMP23941	GB52662	BIMP13767	BIMP13767														BIMP23941	GB41740	BIMP12118	BIMP12118
		BIMP16313	XP_003485737.1	BIMP11130	BIMP11130		XP_003486618.1	BIMP21429				BIMP21429							BIMP16313	GB48782	BIMP13772	BIMP13772														BIMP16313	GB41741	BIMP12119	BIMP12119
		BIMP17270	XP_003485738.1	BIMP11131	BIMP11131		XP_003493629.1	BIMP21464				BIMP21464							BIMP17270	GB50923	BIMP13773	BIMP13773														BIMP17270	GB41602	BIMP12120	BIMP12120
		BIMP24824	XP_003485741.1	BIMP11132	BIMP11132		XP_003493639.1	BIMP21490				BIMP21490							BIMP24824	GB50924	BIMP13774	BIMP13774														BIMP24824	GB41603	BIMP12122	BIMP12122
		BIMP21991	XP_003485742.1	BIMP11133	BIMP11133		XP_003493640.1	BIMP21491				BIMP21491							BIMP21991	GB50925	BIMP13775	BIMP13775														BIMP21991	GB41604	BIMP12123	BIMP12123
		BIMP21009	XP_003485745.1	BIMP11134	BIMP11134		XP_003493643.1	BIMP21495				BIMP21495							BIMP21009	GB44597	BIMP13776	BIMP13776														BIMP21009	GB41606	BIMP12124	BIMP12124
		BIMP19629	XP_003485747.1	BIMP11135	BIMP11135		XP_003486349.2	BIMP21511				BIMP21511							BIMP19629	GB51119	BIMP13785	BIMP13785														BIMP19629	GB41608	BIMP12126	BIMP12126
		BIMP11358	XP_003485749.1	BIMP11136	BIMP11136		XP_012236112.1	BIMP21521				BIMP21521							BIMP11358	GB51124	BIMP13790	BIMP13790														BIMP11358	GB41609	BIMP12127	BIMP12127
		BIMP15077	XP_003485751.1	BIMP11137	BIMP11137		XP_003486341.1	BIMP21527				BIMP21527							BIMP15077	GB51125	BIMP13791	BIMP13791														BIMP15077	GB41610	BIMP12128	BIMP12128
		BIMP25480	XP_003485752.1	BIMP11138	BIMP11138		XP_003487316.1	BIMP21547				BIMP21547							BIMP25480	GB48775	BIMP13792	BIMP13792														BIMP25480	GB42760	BIMP12247	BIMP12247
		BIMP23620	XP_003485753.1	BIMP11139	BIMP11139		XP_003487292.1	BIMP21548				BIMP21548							BIMP23620	GB48776	BIMP13793	BIMP13793														BIMP23620	GB42761	BIMP12250	BIMP12250
		BIMP25692	XP_003485754.1	BIMP11140	BIMP11140		XP_012237621.1	BIMP21558				BIMP21558							BIMP25692	GB48777	BIMP13794	BIMP13794														BIMP25692	GB42764	BIMP12254	BIMP12254
		BIMP17054	XP_003485756.1	BIMP11141	BIMP11141		XP_012237620.1	BIMP21567				BIMP21567							BIMP17054	GB52659	BIMP13795	BIMP13795														BIMP17054	GB42769	BIMP12258	BIMP12258
		BIMP23323	XP_003485757.1	BIMP11142	BIMP11142		XP_003492878.1	BIMP21611				BIMP21611							BIMP23323	GB47336	BIMP13801	BIMP13801														BIMP23323	GB42770	BIMP12259	BIMP12259
		BIMP18386	XP_003485758.1	BIMP11143	BIMP11143		XP_003490928.1	BIMP21624				BIMP21624							BIMP18386	GB47341	BIMP13805	BIMP13805														BIMP18386	GB42771	BIMP12260	BIMP12260
		BIMP12524	XP_003485759.1	BIMP11144	BIMP11144		XP_003490925.1	BIMP21625				BIMP21625							BIMP12524	GB53065	BIMP13814	BIMP13814														BIMP12524	GB42773	BIMP12262	BIMP12262
		BIMP19013	XP_003485760.1	BIMP11146	BIMP11146		XP_012243096.1	BIMP21634				BIMP21634							BIMP19013	GB53066	BIMP13815	BIMP13815														BIMP19013	GB42778	BIMP12265	BIMP12265
		BIMP12500	XP_003485762.1	BIMP11147	BIMP11147		XP_012243094.1	BIMP21635				BIMP21635							BIMP12500	GB53154	BIMP13818	BIMP13818														BIMP12500	GB53246	BIMP12266	BIMP12266
		BIMP12515	XP_003485763.1	BIMP11148	BIMP11148		XP_003493846.1	BIMP21673				BIMP21673							BIMP12515	GB53173	BIMP13830	BIMP13830														BIMP12515	GB53249	BIMP12268	BIMP12268
		BIMP13496	XP_003485764.1	BIMP11150	BIMP11150		XP_003493838.1	BIMP21675				BIMP21675							BIMP13496	GB53174	BIMP13831	BIMP13831														BIMP13496	GB53250	BIMP12269	BIMP12269
		BIMP16234	XP_003485766.1	BIMP11151	BIMP11151		XP_003493839.1	BIMP21677				BIMP21677							BIMP16234	GB53080	BIMP13832	BIMP13832														BIMP16234	GB53251	BIMP12270	BIMP12270
		BIMP15866	XP_003485767.2	BIMP11152	BIMP11152		XP_003493841.1	BIMP21678				BIMP21678							BIMP15866	GB53084	BIMP13836	BIMP13836														BIMP15866	GB53177	BIMP12272	BIMP12272
		BIMP22693	XP_003485769.2	BIMP11153	BIMP11153		XP_012236788.1	BIMP21683				BIMP21683							BIMP22693	GB53086	BIMP13838	BIMP13838														BIMP22693	GB53179	BIMP12273	BIMP12273
		BIMP15326	XP_003485770.1	BIMP11154	BIMP11154		XP_003486763.1	BIMP21700				BIMP21700							BIMP15326	GB53138	BIMP13842	BIMP13842														BIMP15326	GB42855	BIMP12275	BIMP12275
		BIMP23377	XP_003485773.1	BIMP11156	BIMP11156		XP_003488020.1	BIMP21724				BIMP21724							BIMP23377	GB53139	BIMP13845	BIMP13845														BIMP23377	GB42856	BIMP12276	BIMP12276
		BIMP12853	XP_003485775.1	BIMP11158	BIMP11158		XP_012238792.1	BIMP21740				BIMP21740							BIMP12853	GB53140	BIMP13846	BIMP13846														BIMP12853	GB42861	BIMP12279	BIMP12279
		BIMP21185	XP_003485776.1	BIMP11160	BIMP11160		XP_003492423.1	BIMP21767				BIMP21767							BIMP21185	GB53143	BIMP13849	BIMP13849														BIMP21185	GB42862	BIMP12280	BIMP12280
		BIMP25019	XP_003485778.1	BIMP11161	BIMP11161		XP_003490801.1	BIMP21777				BIMP21777							BIMP25019	GB53146	BIMP13851	BIMP13851														BIMP25019	GB42863	BIMP12281	BIMP12281
		BIMP24453	XP_003485779.1	BIMP11162	BIMP11162		XP_003489665.1	BIMP21801				BIMP21801							BIMP24453	GB53147	BIMP13852	BIMP13852														BIMP24453	GB42865	BIMP12282	BIMP12282
		BIMP21301	XP_003485783.1	BIMP11164	BIMP11164		XP_003493602.1	BIMP21819				BIMP21819							BIMP21301	GB53150	BIMP13854	BIMP13854														BIMP21301	GB42866	BIMP12286	BIMP12286
		BIMP17803	XP_003485784.1	BIMP11165	BIMP11165		XP_003493590.1	BIMP21821				BIMP21821							BIMP17803	GB53067	BIMP13855	BIMP13855														BIMP17803	GB42871	BIMP12289	BIMP12289
		BIMP12407	XP_003485785.1	BIMP11166	BIMP11166		XP_003488236.1	BIMP21832				BIMP21832							BIMP12407	GB53068	BIMP13856	BIMP13856														BIMP12407	GB42872	BIMP12290	BIMP12290
		BIMP23315	XP_003485787.1	BIMP11167	BIMP11167		XP_003488213.1	BIMP21847				BIMP21847							BIMP23315	GB53070	BIMP13860	BIMP13860														BIMP23315	GB42603	BIMP12299	BIMP12299
		BIMP10490	XP_003485788.1	BIMP11168	BIMP11168		XP_012239170.1	BIMP21852				BIMP21852							BIMP10490	GB53079	BIMP13865	BIMP13865														BIMP10490	GB42604	BIMP12300	BIMP12300
		BIMP21288	XP_003485789.1	BIMP11169	BIMP11169		XP_003488291.1	BIMP21854				BIMP21854							BIMP21288	GB41234	BIMP13878	BIMP13878														BIMP21288	GB42606	BIMP12301	BIMP12301
		BIMP21427	XP_003485790.1	BIMP11170	BIMP11170		XP_012239144.1	BIMP21892				BIMP21892							BIMP21427	GB46945	BIMP13881	BIMP13881														BIMP21427	GB42608	BIMP12303	BIMP12303
		BIMP24693	XP_003485791.1	BIMP11171	BIMP11171		XP_012239243.1	BIMP21900				BIMP21900							BIMP24693	GB51496	BIMP13884	BIMP13884														BIMP24693	GB42612	BIMP12305	BIMP12305
		BIMP10088	XP_003485792.1	BIMP11172	BIMP11172		XP_003488221.1	BIMP21907				BIMP21907							BIMP10088	GB51497	BIMP13885	BIMP13885														BIMP10088	GB42613	BIMP12306	BIMP12306
		BIMP13320	XP_003485793.1	BIMP11173	BIMP11173		XP_003488228.1	BIMP21915				BIMP21915							BIMP13320	GB55746	BIMP13892	BIMP13892														BIMP13320	GB42614	BIMP12307	BIMP12307
		BIMP19300	XP_003485794.1	BIMP11174	BIMP11174		XP_012239244.1	BIMP21924				BIMP21924							BIMP19300	GB55747	BIMP13893	BIMP13893														BIMP19300	GB42615	BIMP12308	BIMP12308
		BIMP20279	XP_003485795.1	BIMP11175	BIMP11175		XP_003485421.1	BIMP22018				BIMP22018							BIMP20279	GB55748	BIMP13894	BIMP13894														BIMP20279	GB42620	BIMP12313	BIMP12313
		BIMP12966	XP_003485801.3	BIMP11176	BIMP11176		XP_003485377.1	BIMP22030				BIMP22030							BIMP12966	GB55751	BIMP13896	BIMP13896														BIMP12966	GB42624	BIMP12316	BIMP12316
		BIMP22709	XP_003485802.1	BIMP11177	BIMP11177		XP_003485373.1	BIMP22037				BIMP22037							BIMP22709	GB55753	BIMP13898	BIMP13898														BIMP22709	GB42628	BIMP12318	BIMP12318
		BIMP10476	XP_003485803.1	BIMP11178	BIMP11178		XP_012247814.1	BIMP22052				BIMP22052							BIMP10476	GB55770	BIMP13908	BIMP13908														BIMP10476	GB42857	BIMP12320	BIMP12320
		BIMP12874	XP_003485804.1	BIMP11179	BIMP11179		XP_003485402.1	BIMP22060				BIMP22060							BIMP12874	GB55775	BIMP13913	BIMP13913														BIMP12874	GB42631	BIMP12322	BIMP12322
		BIMP14503	XP_003485806.1	BIMP11180	BIMP11180		XP_003485403.1	BIMP22061				BIMP22061							BIMP14503	GB55777	BIMP13915	BIMP13915														BIMP14503	GB53257	BIMP12323	BIMP12323
		BIMP18133	XP_003485807.1	BIMP11181	BIMP11181		XP_003485423.1	BIMP22064				BIMP22064							BIMP18133	GB55779	BIMP13917	BIMP13917														BIMP18133	GB53184	BIMP12325	BIMP12325
		BIMP20914	XP_003485809.1	BIMP11182	BIMP11182		XP_003493161.1	BIMP22073				BIMP22073							BIMP20914	GB55824	BIMP13920	BIMP13920														BIMP20914	GB53185	BIMP12326	BIMP12326
		BIMP25659	XP_003485810.1	BIMP11183	BIMP11183		XP_012246602.1	BIMP22074				BIMP22074							BIMP25659	GB55828	BIMP13924	BIMP13924														BIMP25659	GB53186	BIMP12327	BIMP12327
		BIMP21325	XP_003485811.1	BIMP11184	BIMP11184		XP_003493579.1	BIMP22107				BIMP22107							BIMP21325	GB55835	BIMP13932	BIMP13932														BIMP21325	GB53188	BIMP12328	BIMP12328
		BIMP18319	XP_003485813.1	BIMP11185	BIMP11185		XP_003493565.1	BIMP22128				BIMP22128							BIMP18319	GB55840	BIMP13934	BIMP13934														BIMP18319	GB42715	BIMP12329	BIMP12329
		BIMP17507	XP_003485814.1	BIMP11187	BIMP11187		XP_003492117.1	BIMP22145				BIMP22145							BIMP17507	GB55847	BIMP13938	BIMP13938														BIMP17507	GB42720	BIMP12335	BIMP12335
		BIMP21012	XP_003485815.1	BIMP11188	BIMP11188		XP_003492113.1	BIMP22149				BIMP22149							BIMP21012	GB55848	BIMP13939	BIMP13939														BIMP21012	GB42722	BIMP12336	BIMP12336
		BIMP24120	XP_003485816.1	BIMP11189	BIMP11189		XP_003492101.2	BIMP22155				BIMP22155							BIMP24120	GB55852	BIMP13941	BIMP13941														BIMP24120	GB42723	BIMP12337	BIMP12337
		BIMP24671	XP_003485817.1	BIMP11190	BIMP11190		XP_012245043.1	BIMP22158				BIMP22158							BIMP24671	GB55854	BIMP13943	BIMP13943														BIMP24671	GB42724	BIMP12339	BIMP12339
		BIMP13707	XP_003485818.1	BIMP11192	BIMP11192		XP_003492090.1	BIMP22163				BIMP22163							BIMP13707	GB51503	BIMP13950	BIMP13950														BIMP13707	GB42725	BIMP12340	BIMP12340
		BIMP21582	XP_003485819.1	BIMP11193	BIMP11193		XP_003492067.1	BIMP22176				BIMP22176							BIMP21582	GB46870	BIMP13956	BIMP13956														BIMP21582	GB42726	BIMP12341	BIMP12341
		BIMP22007	XP_003485820.1	BIMP11196	BIMP11196		XP_003492064.1	BIMP22178				BIMP22178							BIMP22007	GB41231	BIMP13958	BIMP13958														BIMP22007	GB42728	BIMP12343	BIMP12343
		BIMP20966	XP_003485821.1	BIMP11202	BIMP11202		XP_003492062.1	BIMP22179				BIMP22179							BIMP20966	GB41233	BIMP13960	BIMP13960														BIMP20966	GB42731	BIMP12344	BIMP12344
		BIMP25371	XP_003485822.1	BIMP11203	BIMP11203		XP_012245061.1	BIMP22192				BIMP22192							BIMP25371	GB46131	BIMP13961	BIMP13961														BIMP25371	GB42732	BIMP12345	BIMP12345
		BIMP12815	XP_003485825.1	BIMP11205	BIMP11205		XP_012244989.1	BIMP22205				BIMP22205							BIMP12815	GB56018	BIMP13968	BIMP13968														BIMP12815	GB42735	BIMP12348	BIMP12348
		BIMP11907	XP_003485827.1	BIMP11206	BIMP11206		XP_012245101.1	BIMP22220				BIMP22220							BIMP11907	GB43952	BIMP13998	BIMP13998														BIMP11907	GB44404	BIMP12350	BIMP12350
		BIMP22528	XP_003485828.1	BIMP11207	BIMP11207		XP_003492149.1	BIMP22224				BIMP22224							BIMP22528	GB43989	BIMP14060	BIMP14060														BIMP22528	GB44659	BIMP12351	BIMP12351
		BIMP24923	XP_003485829.1	BIMP11208	BIMP11208		XP_012245094.1	BIMP22233				BIMP22233							BIMP24923	GB48674	BIMP14067	BIMP14067														BIMP24923	GB44661	BIMP12353	BIMP12353
		BIMP19432	XP_003485830.1	BIMP11209	BIMP11209		XP_003492069.1	BIMP22293				BIMP22293							BIMP19432	GB54827	BIMP14071	BIMP14071														BIMP19432	GB44662	BIMP12354	BIMP12354
		BIMP24708	XP_003485833.1	BIMP11210	BIMP11210		XP_003492143.1	BIMP22297				BIMP22297							BIMP24708	GB52746	BIMP14076	BIMP14076														BIMP24708	GB44670	BIMP12356	BIMP12356
		BIMP19247	XP_003485842.1	BIMP11211	BIMP11211		XP_003492079.1	BIMP22300				BIMP22300							BIMP19247	GB52749	BIMP14079	BIMP14079														BIMP19247	GB44671	BIMP12357	BIMP12357
		BIMP25825	XP_003485843.1	BIMP11213	BIMP11213		XP_012244912.1	BIMP22304				BIMP22304							BIMP25825	GB52751	BIMP14081	BIMP14081														BIMP25825	GB44672	BIMP12358	BIMP12358
		BIMP16765	XP_003485844.1	BIMP11214	BIMP11214		XP_003492100.2	BIMP22312				BIMP22312							BIMP16765	GB52753	BIMP14084	BIMP14084														BIMP16765	GB44673	BIMP12359	BIMP12359
		BIMP13664	XP_003485848.1	BIMP11215	BIMP11215		XP_003492107.1	BIMP22317				BIMP22317							BIMP13664	GB52754	BIMP14085	BIMP14085														BIMP13664	GB44678	BIMP12363	BIMP12363
		BIMP14114	XP_003485852.1	BIMP11216	BIMP11216		XP_003492116.1	BIMP22322				BIMP22322							BIMP14114	GB52724	BIMP14095	BIMP14095														BIMP14114	GB44679	BIMP12364	BIMP12364
		BIMP11156	XP_003485863.1	BIMP11217	BIMP11217		XP_012236176.1	BIMP22333				BIMP22333							BIMP11156	GB52725	BIMP14096	BIMP14096														BIMP11156	GB44680	BIMP12365	BIMP12365
		BIMP25062	XP_003485865.2	BIMP11219	BIMP11219		XP_012236234.1	BIMP22340				BIMP22340							BIMP25062	GB52726	BIMP14097	BIMP14097														BIMP25062	GB44681	BIMP12366	BIMP12366
		BIMP12908	XP_003485866.2	BIMP11220	BIMP11220		XP_003486420.1	BIMP22342				BIMP22342							BIMP12908	GB52728	BIMP14099	BIMP14099														BIMP12908	GB44682	BIMP12367	BIMP12367
		BIMP20795	XP_003485868.1	BIMP11221	BIMP11221		XP_012236238.1	BIMP22357				BIMP22357							BIMP20795	GB52729	BIMP14100	BIMP14100														BIMP20795	GB44683	BIMP12368	BIMP12368
		BIMP15493	XP_003485870.1	BIMP11222	BIMP11222		XP_012236235.1	BIMP22368				BIMP22368							BIMP15493	GB52735	BIMP14103	BIMP14103														BIMP15493	GB44685	BIMP12370	BIMP12370
		BIMP19798	XP_003485871.1	BIMP11223	BIMP11223		XP_003486377.1	BIMP22374				BIMP22374							BIMP19798	GB52736	BIMP14104	BIMP14104														BIMP19798	GB44686	BIMP12371	BIMP12371
		BIMP16695	XP_003485872.1	BIMP11224	BIMP11224		XP_003486381.1	BIMP22382				BIMP22382							BIMP16695	GB52737	BIMP14105	BIMP14105														BIMP16695	GB44687	BIMP12372	BIMP12372
		BIMP10081	XP_003485876.1	BIMP11225	BIMP11225		XP_012236145.1	BIMP22383				BIMP22383							BIMP10081	GB52739	BIMP14107	BIMP14107														BIMP10081	GB44688	BIMP12373	BIMP12373
		BIMP25260	XP_003485877.1	BIMP11227	BIMP11227		XP_003486426.1	BIMP22393				BIMP22393							BIMP25260	GB51050	BIMP14161	BIMP14161														BIMP25260	GB44689	BIMP12374	BIMP12374
		BIMP22277	XP_003485878.1	BIMP11228	BIMP11228		XP_003486359.1	BIMP22397				BIMP22397							BIMP22277	GB51062	BIMP14173	BIMP14173														BIMP22277	GB44690	BIMP12375	BIMP12375
		BIMP16280	XP_003485880.1	BIMP11229	BIMP11229		XP_003493318.1	BIMP22434				BIMP22434							BIMP16280	GB51064	BIMP14175	BIMP14175														BIMP16280	GB44692	BIMP12376	BIMP12376
		BIMP23392	XP_003485885.2	BIMP11230	BIMP11230		XP_012246791.1	BIMP22435				BIMP22435							BIMP23392	GB50870	BIMP14176	BIMP14176														BIMP23392	GB44694	BIMP12378	BIMP12378
		BIMP22644	XP_003485888.1	BIMP11233	BIMP11233		XP_012246777.1	BIMP22446				BIMP22446							BIMP22644	GB46387	BIMP14186	BIMP14186														BIMP22644	GB44697	BIMP12380	BIMP12380
		BIMP18059	XP_003485889.1	BIMP11235	BIMP11235		XP_003490441.1	BIMP22500				BIMP22500							BIMP18059	GB50871	BIMP14194	BIMP14194														BIMP18059	GB45638	BIMP12381	BIMP12381
		BIMP21856	XP_003485890.1	BIMP11236	BIMP11236		XP_003493874.1	BIMP22543				BIMP22543							BIMP21856	GB50984	BIMP14195	BIMP14195														BIMP21856	GB45738	BIMP12382	BIMP12382
		BIMP11368	XP_003485892.1	BIMP11237	BIMP11237		XP_003493872.1	BIMP22544				BIMP22544							BIMP11368	GB50990	BIMP14199	BIMP14199														BIMP11368	GB45739	BIMP12383	BIMP12383
		BIMP13209	XP_003485893.1	BIMP11239	BIMP11239		XP_012247661.1	BIMP22570				BIMP22570							BIMP13209	GB50993	BIMP14200	BIMP14200														BIMP13209	GB45740	BIMP12384	BIMP12384
		BIMP18442	XP_003485896.1	BIMP11241	BIMP11241		XP_003494584.1	BIMP22583				BIMP22583							BIMP18442	GB52842	BIMP14251	BIMP14251														BIMP18442	GB45742	BIMP12386	BIMP12386
		BIMP19945	XP_003485897.3	BIMP11249	BIMP11249		XP_003493544.1	BIMP22599				BIMP22599							BIMP19945	GB52849	BIMP14261	BIMP14261														BIMP19945	GB45743	BIMP12387	BIMP12387
		BIMP20972	XP_003485899.1	BIMP11250	BIMP11250		XP_012242287.1	BIMP22614				BIMP22614							BIMP20972	GB40448	BIMP14263	BIMP14263														BIMP20972	GB51385	BIMP12393	BIMP12393
		BIMP19524	XP_003485900.1	BIMP11251	BIMP11251		XP_012242288.1	BIMP22640				BIMP22640							BIMP19524	GB40451	BIMP14264	BIMP14264														BIMP19524	GB51391	BIMP12395	BIMP12395
		BIMP10981	XP_003485904.1	BIMP11253	BIMP11253		XP_003490397.1	BIMP22659				BIMP22659							BIMP10981	GB40452	BIMP14265	BIMP14265														BIMP10981	GB48881	BIMP12399	BIMP12399
		BIMP23219	XP_003485905.1	BIMP11254	BIMP11254		XP_003490346.1	BIMP22678				BIMP22678							BIMP23219	GB40454	BIMP14267	BIMP14267														BIMP23219	GB52290	BIMP12400	BIMP12400
		BIMP24033	XP_003485908.1	BIMP11256	BIMP11256		XP_012242265.1	BIMP22695				BIMP22695							BIMP24033	GB40456	BIMP14268	BIMP14268														BIMP24033	GB52293	BIMP12402	BIMP12402
		BIMP20604	XP_003485909.1	BIMP11257	BIMP11257		XP_012242196.1	BIMP22700				BIMP22700							BIMP20604	GB40457	BIMP14269	BIMP14269														BIMP20604	GB52304	BIMP12408	BIMP12408
		BIMP16388	XP_003485910.1	BIMP11258	BIMP11258		XP_003490404.1	BIMP22701				BIMP22701							BIMP16388	GB40395	BIMP14272	BIMP14272														BIMP16388	GB52306	BIMP12409	BIMP12409
		BIMP13972	XP_003485911.1	BIMP11264	BIMP11264		XP_003490295.1	BIMP22726				BIMP22726							BIMP13972	GB40398	BIMP14275	BIMP14275														BIMP13972	GB52307	BIMP12410	BIMP12410
		BIMP21514	XP_003485912.1	BIMP11265	BIMP11265		XP_012242205.1	BIMP22727				BIMP22727							BIMP21514	GB40399	BIMP14276	BIMP14276														BIMP21514	GB48876	BIMP12411	BIMP12411
		BIMP14712	XP_003485913.1	BIMP11266	BIMP11266		XP_003490308.1	BIMP22737				BIMP22737							BIMP14712	GB40414	BIMP14290	BIMP14290														BIMP14712	GB55032	BIMP12418	BIMP12418
		BIMP24903	XP_003485914.1	BIMP11267	BIMP11267		XP_012242323.1	BIMP22741				BIMP22741							BIMP24903	GB43883	BIMP14295	BIMP14295														BIMP24903	GB55036	BIMP12419	BIMP12419
		BIMP18901	XP_003485916.1	BIMP11268	BIMP11268		XP_003490334.1	BIMP22757				BIMP22757							BIMP18901	GB43889	BIMP14301	BIMP14301														BIMP18901	GB55038	BIMP12421	BIMP12421
		BIMP12722	XP_003485919.1	BIMP11269	BIMP11269		XP_003490350.1	BIMP22767				BIMP22767							BIMP12722	GB43890	BIMP14302	BIMP14302														BIMP12722	GB55039	BIMP12422	BIMP12422
		BIMP23559	XP_003485922.1	BIMP11270	BIMP11270		XP_012240648.1	BIMP22781				BIMP22781							BIMP23559	GB43891	BIMP14303	BIMP14303														BIMP23559	GB55040	BIMP12423	BIMP12423
		BIMP15085	XP_003485926.1	BIMP11273	BIMP11273		XP_012241374.1	BIMP22837				BIMP22837							BIMP15085	GB43902	BIMP14311	BIMP14311														BIMP15085	GB45623	BIMP12429	BIMP12429
		BIMP19501	XP_003485928.1	BIMP11274	BIMP11274		XP_003489703.1	BIMP22840				BIMP22840							BIMP19501	GB43903	BIMP14312	BIMP14312														BIMP19501	GB45627	BIMP12432	BIMP12432
		BIMP15952	XP_003485929.1	BIMP11275	BIMP11275		XP_012241381.1	BIMP22863				BIMP22863							BIMP15952	GB43905	BIMP14314	BIMP14314														BIMP15952	GB45632	BIMP12435	BIMP12435
		BIMP19839	XP_003485932.2	BIMP11276	BIMP11276		XP_003489753.1	BIMP22871				BIMP22871							BIMP19839	GB43906	BIMP14315	BIMP14315														BIMP19839	GB45633	BIMP12436	BIMP12436
		BIMP18368	XP_003485933.1	BIMP11277	BIMP11277		XP_012241259.1	BIMP22899				BIMP22899							BIMP18368	GB43908	BIMP14316	BIMP14316														BIMP18368	GB45635	BIMP12438	BIMP12438
		BIMP16742	XP_003485934.1	BIMP11278	BIMP11278		XP_003489716.1	BIMP22902				BIMP22902							BIMP16742	GB43909	BIMP14317	BIMP14317														BIMP16742	GB45636	BIMP12439	BIMP12439
		BIMP24564	XP_003485938.1	BIMP11279	BIMP11279		XP_003489721.1	BIMP22907				BIMP22907							BIMP24564	GB41139	BIMP14320	BIMP14320														BIMP24564	GB45637	BIMP12440	BIMP12440
		BIMP21235	XP_003485939.1	BIMP11302	BIMP11302		XP_012244307.1	BIMP22954				BIMP22954							BIMP21235	GB41143	BIMP14324	BIMP14324														BIMP21235	GB45737	BIMP12441	BIMP12441
		BIMP13255	XP_003485941.1	BIMP11305	BIMP11305		XP_003491728.1	BIMP22966				BIMP22966							BIMP13255	GB41146	BIMP14325	BIMP14325														BIMP13255	GB50375	BIMP12442	BIMP12442
		BIMP11081	XP_003485943.1	BIMP11307	BIMP11307		XP_003491696.1	BIMP22968				BIMP22968							BIMP11081	GB41147	BIMP14326	BIMP14326														BIMP11081	GB44419	BIMP12443	BIMP12443
		BIMP11209	XP_003485944.2	BIMP11311	BIMP11311		XP_012244282.1	BIMP22981				BIMP22981							BIMP11209	GB41152	BIMP14331	BIMP14331														BIMP11209	GB44420	BIMP12444	BIMP12444
		BIMP18786	XP_003485945.1	BIMP11312	BIMP11312		XP_003491675.1	BIMP22994				BIMP22994							BIMP18786	GB41153	BIMP14332	BIMP14332														BIMP18786	GB44421	BIMP12445	BIMP12445
		BIMP17440	XP_003485946.1	BIMP11313	BIMP11313		XP_012244391.1	BIMP23011				BIMP23011							BIMP17440	GB41158	BIMP14346	BIMP14346														BIMP17440	GB44422	BIMP12446	BIMP12446
		BIMP20067	XP_003485948.1	BIMP11316	BIMP11316		XP_003491617.1	BIMP23022				BIMP23022							BIMP20067	GB41159	BIMP14347	BIMP14347														BIMP20067	GB44423	BIMP12447	BIMP12447
		BIMP25218	XP_003485949.1	BIMP11318	BIMP11318		XP_003491619.1	BIMP23023				BIMP23023							BIMP25218	GB41164	BIMP14352	BIMP14352														BIMP25218	GB44425	BIMP12449	BIMP12449
		BIMP21690	XP_003485950.2	BIMP11319	BIMP11319		XP_003491703.1	BIMP23034				BIMP23034							BIMP21690	GB41169	BIMP14356	BIMP14356														BIMP21690	GB44426	BIMP12450	BIMP12450
		BIMP17252	XP_003485951.2	BIMP11322	BIMP11322		XP_003491682.1	BIMP23057				BIMP23057							BIMP17252	GB43825	BIMP14360	BIMP14360														BIMP17252	GB44428	BIMP12452	BIMP12452
		BIMP12794	XP_003485952.1	BIMP11323	BIMP11323		XP_003484714.1	BIMP23070				BIMP23070							BIMP12794	GB43900	BIMP14362	BIMP14362														BIMP12794	GB44429	BIMP12453	BIMP12453
		BIMP21268	XP_003485953.1	BIMP11329	BIMP11329		XP_003484677.1	BIMP23071				BIMP23071							BIMP21268	GB43827	BIMP14364	BIMP14364														BIMP21268	GB44430	BIMP12454	BIMP12454
		BIMP15297	XP_003485958.1	BIMP11330	BIMP11330		XP_003484671.1	BIMP23080				BIMP23080							BIMP15297	GB43831	BIMP14367	BIMP14367														BIMP15297	GB44433	BIMP12457	BIMP12457
		BIMP17046	XP_003485959.1	BIMP11331	BIMP11331		XP_012236637.1	BIMP23094				BIMP23094							BIMP17046	GB43836	BIMP14371	BIMP14371														BIMP17046	GB44435	BIMP12459	BIMP12459
[truncated: 22,384 more rows]

## Sheet: Bter
STUDY 1 OVERLAP SUMMARY		Bter universe (for miR targets)	Study1 universe	Study1 universe (converted)	Shared Universe		Study1 Q>W	Study1 W>Q	Study1 RW>W	Study1 W>RW	Study1 Q>RW	Study1 RW>Q	Study1 Q>W (converted)	Study1 W>Q (converted)	Study1 RW>W (converted)	Study1 W>RW (converted)	Study1 Q>RW (converted)	Study1 RW>Q (converted)	Bter_miR_targets		IN	Study1 Q>W	Study1 W>Q	Study1 RW>W	Study1 W>RW	Study1 Q>RW	Study1 RW>Q	Bter_miR_targets		OVERLAP Study1 Q>W, Bter_miR_targets	OVERLAP Study1 W>Q, Bter_miR_targets	OVERLAP Study1 RW>W, Bter_miR_targets	OVERLAP Study1 W>RW, Bter_miR_targets	OVERLAP Study1 Q>RW, Bter_miR_targets	OVERLAP Study1 RW>Q, Bter_miR_targets		STUDY 2 OVERLAP SUMMARY		Bter universe (for miR targets)	Study2 universe	Shared Universe		Study2 RW>W	Study2 W>RW	Study2 RW>W (converted)	Study2 W>RW (converted)	Bter_miR_targets		IN
[truncated: 26,265 more rows]
[truncated: 28 more columns]

[truncated: 4 more sheets: Mgen, Mrot, Nmel, Conversion_Lists]
